# Supplementary material for: The Predictive Value of Monocytes in Immune Microenvironment and Prognosis of Glioma Patients Based on Machine Learning
Source: Front Immunol. 2021 Apr 16;12:656541. doi: 10.3389/fimmu.2021.656541 (PMC8095378; doi:10.3389/fimmu.2021.656541)
Supplement: Supplementary file 1 [file DataSheet_1.zip]

Archive with 5 entries (5 files):
- __MACOSX/Supplementary Tables/._.DS_Store
- Supplementary Figures.docx
- Supplementary Tables/.DS_Store
- Supplementary Tables/Table S1.txt
- Supplementary Tables/Table S2.txt
