# Supplementary material for: The Predictive Value of Monocytes in Immune Microenvironment and Prognosis of Glioma Patients Based on Machine Learning
Source: Front Immunol. 2021 Apr 16;12:656541. doi: 10.3389/fimmu.2021.656541 (PMC8095378; doi:10.3389/fimmu.2021.656541)
Supplement: Supplementary file 1 [file DataSheet_1.zip › Supplementary Tables/Table S1.txt]

Gene	Stat	Pvalue	adjPvalue	chr	start	end
ACAP3	24.5056219246763	7.40933314552069e-07	0.0171222279659838	chr1	1227764	1244989
ACTRT2	24.5056219246763	7.40933314552069e-07	0.0171222279659838	chr1	2938046	2939467
AGRN	24.5056219246763	7.40933314552069e-07	0.0171222279659838	chr1	955503	991499
ANKRD65	24.5056219246763	7.40933314552069e-07	0.0171222279659838	chr1	1353800	1356824
ATAD3A	24.5056219246763	7.40933314552069e-07	0.0171222279659838	chr1	1447523	1470067
ATAD3B	24.5056219246763	7.40933314552069e-07	0.0171222279659838	chr1	1407164	1444689
ATAD3C	24.5056219246763	7.40933314552069e-07	0.0171222279659838	chr1	1385069	1405538
AURKAIP1	24.5056219246763	7.40933314552069e-07	0.0171222279659838	chr1	1309110	1310818
B3GALT6	24.5056219246763	7.40933314552069e-07	0.0171222279659838	chr1	1167629	1170420
C1orf159	24.5056219246763	7.40933314552069e-07	0.0171222279659838	chr1	1017198	1051736
CALML6	24.5056219246763	7.40933314552069e-07	0.0171222279659838	chr1	1846266	1848733
CCNL2	24.5056219246763	7.40933314552069e-07	0.0171222279659838	chr1	1321091	1334718
CDK11A	24.5056219246763	7.40933314552069e-07	0.0171222279659838	chr1	1634170	1655791
CDK11B	24.5056219246763	7.40933314552069e-07	0.0171222279659838	chr1	1571100	1655775
DVL1	24.5056219246763	7.40933314552069e-07	0.0171222279659838	chr1	1270658	1284492
FAM41C	24.5056219246763	7.40933314552069e-07	0.0171222279659838	chr1	803451	812182
GABRD	24.5056219246763	7.40933314552069e-07	0.0171222279659838	chr1	1950768	1962192
GNB1	24.5056219246763	7.40933314552069e-07	0.0171222279659838	chr1	1716725	1822526
HES4	24.5056219246763	7.40933314552069e-07	0.0171222279659838	chr1	934342	935552
HES5	24.5056219246763	7.40933314552069e-07	0.0171222279659838	chr1	2460184	2461684
ISG15	24.5056219246763	7.40933314552069e-07	0.0171222279659838	chr1	948847	949919
KLHL17	24.5056219246763	7.40933314552069e-07	0.0171222279659838	chr1	895967	901099
LINC00115	24.5056219246763	7.40933314552069e-07	0.0171222279659838	chr1	761586	762902
LOC100129534	24.5056219246763	7.40933314552069e-07	0.0171222279659838	chr1	2281853	2284100
LOC100288069	24.5056219246763	7.40933314552069e-07	0.0171222279659838	chr1	700245	714068
LOC729737	24.5056219246763	7.40933314552069e-07	0.0171222279659838	chr1	134773	140566
MIB2	24.5056219246763	7.40933314552069e-07	0.0171222279659838	chr1	1550795	1565990
MIR200A	24.5056219246763	7.40933314552069e-07	0.0171222279659838	chr1	1103243	1103332
MIR200B	24.5056219246763	7.40933314552069e-07	0.0171222279659838	chr1	1102484	1102578
MIR4251	24.5056219246763	7.40933314552069e-07	0.0171222279659838	chr1	3044539	3044599
MIR429	24.5056219246763	7.40933314552069e-07	0.0171222279659838	chr1	1104385	1104467
MMEL1	24.5056219246763	7.40933314552069e-07	0.0171222279659838	chr1	2522081	2564481
MMP23A	24.5056219246763	7.40933314552069e-07	0.0171222279659838	chr1	1631378	1633247
MMP23B	24.5056219246763	7.40933314552069e-07	0.0171222279659838	chr1	1567560	1570030
MORN1	24.5056219246763	7.40933314552069e-07	0.0171222279659838	chr1	2252696	2322993
MRPL20	24.5056219246763	7.40933314552069e-07	0.0171222279659838	chr1	1337276	1342693
MXRA8	24.5056219246763	7.40933314552069e-07	0.0171222279659838	chr1	1288071	1297157
NADK	24.5056219246763	7.40933314552069e-07	0.0171222279659838	chr1	1682671	1711508
NOC2L	24.5056219246763	7.40933314552069e-07	0.0171222279659838	chr1	879583	894679
OR4F5	24.5056219246763	7.40933314552069e-07	0.0171222279659838	chr1	69091	70008
PANK4	24.5056219246763	7.40933314552069e-07	0.0171222279659838	chr1	2439975	2458035
PEX10	24.5056219246763	7.40933314552069e-07	0.0171222279659838	chr1	2336241	2344010
PLCH2	24.5056219246763	7.40933314552069e-07	0.0171222279659838	chr1	2407754	2436969
PLEKHN1	24.5056219246763	7.40933314552069e-07	0.0171222279659838	chr1	901877	910484
PRDM16	24.5056219246763	7.40933314552069e-07	0.0171222279659838	chr1	2985742	3355185
PRKCZ	24.5056219246763	7.40933314552069e-07	0.0171222279659838	chr1	1981909	2116834
PUSL1	24.5056219246763	7.40933314552069e-07	0.0171222279659838	chr1	1243994	1247057
RER1	24.5056219246763	7.40933314552069e-07	0.0171222279659838	chr1	2323214	2336885
RNF223	24.5056219246763	7.40933314552069e-07	0.0171222279659838	chr1	1007126	1009687
SAMD11	24.5056219246763	7.40933314552069e-07	0.0171222279659838	chr1	860530	879961
SCNN1D	24.5056219246763	7.40933314552069e-07	0.0171222279659838	chr1	1215816	1227409
SDF4	24.5056219246763	7.40933314552069e-07	0.0171222279659838	chr1	1152288	1167447
SKI	24.5056219246763	7.40933314552069e-07	0.0171222279659838	chr1	2160134	2241652
SLC35E2B	24.5056219246763	7.40933314552069e-07	0.0171222279659838	chr1	1590988	1677438
SSU72	24.5056219246763	7.40933314552069e-07	0.0171222279659838	chr1	1477053	1510262
TAS1R3	24.5056219246763	7.40933314552069e-07	0.0171222279659838	chr1	1266726	1269844
TMEM240	24.5056219246763	7.40933314552069e-07	0.0171222279659838	chr1	1470158	1475740
TMEM52	24.5056219246763	7.40933314552069e-07	0.0171222279659838	chr1	1849029	1850740
TMEM88B	24.5056219246763	7.40933314552069e-07	0.0171222279659838	chr1	1361508	1363167
TNFRSF14	24.5056219246763	7.40933314552069e-07	0.0171222279659838	chr1	2487805	2495267
TNFRSF18	24.5056219246763	7.40933314552069e-07	0.0171222279659838	chr1	1138888	1142089
TNFRSF4	24.5056219246763	7.40933314552069e-07	0.0171222279659838	chr1	1146706	1149548
TTC34	24.5056219246763	7.40933314552069e-07	0.0171222279659838	chr1	2572807	2706230
TTLL10	24.5056219246763	7.40933314552069e-07	0.0171222279659838	chr1	1109286	1133313
UBE2J2	24.5056219246763	7.40933314552069e-07	0.0171222279659838	chr1	1189292	1209234
VWA1	24.5056219246763	7.40933314552069e-07	0.0171222279659838	chr1	1370903	1378262
WASH7P	24.5056219246763	7.40933314552069e-07	0.0171222279659838	chr1	14362	29961
ARHGEF16	23.5045045360954	1.2462165048187e-06	0.0287988172098553	chr1	3371147	3397677
MEGF6	23.5045045360954	1.2462165048187e-06	0.0287988172098553	chr1	3404506	3528059
MIR551A	23.5045045360954	1.2462165048187e-06	0.0287988172098553	chr1	3477260	3477354
TPRG1L	23.1086742793428	1.53098463799594e-06	0.0353795239994482	chr1	3541556	3546694
WRAP73	23.1086742793428	1.53098463799594e-06	0.0353795239994482	chr1	3547331	3566671
TP73	22.1412231357097	2.53311409385019e-06	0.058537733594784	chr1	3569129	3652765
TP73-AS1	22.9173386645165	1.69119451042472e-06	0.0390818139414049	chr1	3652548	3663937
CCDC27	22.9173386645165	1.69119451042472e-06	0.0390818139414049	chr1	3668965	3688209
LRRC47	22.9173386645165	1.69119451042472e-06	0.0390818139414049	chr1	3696784	3713068
CEP104	19.726081703738	8.93732468737964e-06	0.206532636200656	chr1	3728645	3773797
DFFB	18.8372397946712	1.42360275906542e-05	0.328980361592428	chr1	3773845	3801993
C1orf174	18.8372397946712	1.42360275906542e-05	0.328980361592428	chr1	3805697	3816857
AJAP1	15.019603858975	0.000106400138322848	1	chr1	4715105	4843851
MIR4689	8.86531057754758	0.0029064079694495	1	chr1	5922732	5922801
NPHP4	7.72568765241216	0.00544406211184782	1	chr1	5922870	6052533
KCNAB2	7.18634136520035	0.00734606141869336	1	chr1	6052358	6161253
CHD5	7.18634136520035	0.00734606141869336	1	chr1	6161847	6240194
RPL22	7.18634136520035	0.00734606141869336	1	chr1	6245080	6259679
RNF207	7.18634136520035	0.00734606141869336	1	chr1	6266189	6281359
ICMT	7.18634136520035	0.00734606141869336	1	chr1	6281253	6296044
GPR153	7.18634136520035	0.00734606141869336	1	chr1	6307406	6321035
HES3	7.18634136520035	0.00734606141869336	1	chr1	6304252	6305638
ACOT7	8.07521968530739	0.00448746666704885	1	chr1	6324332	6453826
HES2	9.23887806241688	0.00236930076972714	1	chr1	6472498	6484730
ESPN	8.6468667639891	0.00327624282541977	1	chr1	6484848	6521004
MIR4252	9.23887806241688	0.00236930076972714	1	chr1	6489894	6489956
TNFRSF25	8.6468667639891	0.00327624282541977	1	chr1	6521214	6526255
PLEKHG5	8.07521968530739	0.00448746666704885	1	chr1	6526152	6580121
NOL9	8.07521968530739	0.00448746666704885	1	chr1	6581407	6614658
TAS1R1	9.23887806241688	0.00236930076972714	1	chr1	6615338	6639817
ZBTB48	9.23887806241688	0.00236930076972714	1	chr1	6640056	6649340
KLHL21	9.23887806241688	0.00236930076972714	1	chr1	6650779	6662929
PHF13	9.23887806241688	0.00236930076972714	1	chr1	6673756	6684093
THAP3	9.23887806241688	0.00236930076972714	1	chr1	6684925	6695646
DNAJC11	9.23887806241688	0.00236930076972714	1	chr1	6694228	6761966
CAMTA1	5.99037910280089	0.0143841107003656	1	chr1	6845384	7829766
VAMP3	7.52384011226238	0.00608877453509283	1	chr1	7831329	7841492
PER3	6.99263399767936	0.00818458221748823	1	chr1	7844380	7905237
UTS2	6.99263399767936	0.00818458221748823	1	chr1	7903143	7973294
TNFRSF9	6.48150992998503	0.010900234844575	1	chr1	7975931	8003225
PARK7	6.99263399767936	0.00818458221748823	1	chr1	8021714	8045342
ERRFI1	5.51915528544558	0.0188093391997951	1	chr1	8071779	8086393
SLC45A1	6.16810593225575	0.0130073797383627	1	chr1	8384390	8404227
RERE	6.16810593225575	0.0130073797383627	1	chr1	8412464	8877699
ENO1	9.69670982320716	0.00184598236270344	1	chr1	8921059	8939151
ENO1-AS1	9.69670982320716	0.00184598236270344	1	chr1	8938894	8939943
CA6	9.08766876983719	0.00257338685029627	1	chr1	9005893	9035148
SLC2A7	9.08766876983719	0.00257338685029627	1	chr1	9063359	9086404
SLC2A5	9.08766876983719	0.00257338685029627	1	chr1	9097005	9148510
GPR157	9.08766876983719	0.00257338685029627	1	chr1	9164476	9189229
MIR34A	9.08766876983719	0.00257338685029627	1	chr1	9211727	9211836
H6PD	9.08766876983719	0.00257338685029627	1	chr1	9294863	9331394
SPSB1	9.08766876983719	0.00257338685029627	1	chr1	9352941	9429590
SLC25A33	11.6484458004283	0.000642561975903422	1	chr1	9599528	9642831
TMEM201	13.0545736421424	0.00030254469841127	1	chr1	9648932	9674935
PIK3CD	13.0545736421424	0.00030254469841127	1	chr1	9711790	9789172
CLSTN1	13.0545736421424	0.00030254469841127	1	chr1	9789079	9884550
CTNNBIP1	13.0545736421424	0.00030254469841127	1	chr1	9908334	9970316
LZIC	13.7894820715396	0.000204477777764078	1	chr1	9989776	10003427
NMNAT1	13.7894820715396	0.000204477777764078	1	chr1	10003486	10045556
RBP7	13.7894820715396	0.000204477777764078	1	chr1	10057255	10076078
UBE4B	13.7894820715396	0.000204477777764078	1	chr1	10093041	10241296
KIF1B	14.545784213273	0.000136794394094126	1	chr1	10270764	10441661
PGD	18.6527508584027	1.56820845965986e-05	0.362397292942797	chr1	10459085	10480201
CORT	19.5401901168115	9.85052725653401e-06	0.227635834371244	chr1	10509776	10512060
DFFA	19.5401901168115	9.85052725653401e-06	0.227635834371244	chr1	10520603	10532613
PEX14	20.449978232885	6.12102522369313e-06	0.141450771894325	chr1	10535003	10690815
CASZ1	22.3372032509643	2.28732138370274e-06	0.0528577098559866	chr1	10696666	10856733
C1orf127	22.3372032509643	2.28732138370274e-06	0.0528577098559866	chr1	11006530	11042094
TARDBP	22.3372032509643	2.28732138370274e-06	0.0528577098559866	chr1	11072679	11085549
MASP2	22.3372032509643	2.28732138370274e-06	0.0528577098559866	chr1	11086580	11107296
SRM	22.3372032509643	2.28732138370274e-06	0.0528577098559866	chr1	11114649	11120091
EXOSC10	22.3372032509643	2.28732138370274e-06	0.0528577098559866	chr1	11126676	11159938
MTOR	20.449978232885	6.12102522369313e-06	0.141450771894325	chr1	11166588	11322608
ANGPTL7	22.3372032509643	2.28732138370274e-06	0.0528577098559866	chr1	11249346	11256038
UBIAD1	22.3372032509643	2.28732138370274e-06	0.0528577098559866	chr1	11333255	11348491
FBXO2	24.3156653070156	8.17713364075832e-07	0.0188965381304284	chr1	11708418	11714888
FBXO44	24.3156653070156	8.17713364075832e-07	0.0188965381304284	chr1	11714432	11723384
FBXO6	24.3156653070156	8.17713364075832e-07	0.0188965381304284	chr1	11724150	11734409
MAD2L2	24.3156653070156	8.17713364075832e-07	0.0188965381304284	chr1	11734537	11751678
AGTRAP	24.3156653070156	8.17713364075832e-07	0.0188965381304284	chr1	11796142	11810828
MTHFR	24.3156653070156	8.17713364075832e-07	0.0188965381304284	chr1	11845787	11866160
CLCN6	24.3156653070156	8.17713364075832e-07	0.0188965381304284	chr1	11866153	11903201
NPPA-AS1	24.3156653070156	8.17713364075832e-07	0.0188965381304284	chr1	11900376	11907674
NPPA	24.3156653070156	8.17713364075832e-07	0.0188965381304284	chr1	11905767	11907840
NPPB	24.3156653070156	8.17713364075832e-07	0.0188965381304284	chr1	11917521	11918992
KIAA2013	24.3156653070156	8.17713364075832e-07	0.0188965381304284	chr1	11979645	11986485
PLOD1	23.3149499737013	1.37526880715787e-06	0.0317810868646112	chr1	11994724	12035599
MFN2	23.3149499737013	1.37526880715787e-06	0.0317810868646112	chr1	12040238	12073572
MIIP	23.3149499737013	1.37526880715787e-06	0.0317810868646112	chr1	12079299	12092106
TNFRSF8	24.3156653070156	8.17713364075832e-07	0.0188965381304284	chr1	12123434	12204264
TNFRSF1B	24.3156653070156	8.17713364075832e-07	0.0188965381304284	chr1	12227060	12269277
MIR4632	25.3395131289704	4.80758952308178e-07	0.0111098586288897	chr1	12251762	12251839
VPS13D	24.3156653070156	8.17713364075832e-07	0.0188965381304284	chr1	12290113	12572098
DHRS3	25.3395131289704	4.80758952308178e-07	0.0111098586288897	chr1	12627939	12677820
AADACL4	26.3866610104227	2.79463786132764e-07	0.00645812863374204	chr1	12704566	12727097
AADACL3	26.3866610104227	2.79463786132764e-07	0.00645812863374204	chr1	12776118	12788726
C1orf158	26.3866610104227	2.79463786132764e-07	0.00645812863374204	chr1	12806163	12821102
HNRNPCL1	23.719128757213	1.1146908737249e-06	0.0257593914009087	chr1	12907261	12908578
PRAMEF10	23.719128757213	1.1146908737249e-06	0.0257593914009087	chr1	12952727	12958094
PRAMEF11	23.719128757213	1.1146908737249e-06	0.0257593914009087	chr1	12884468	12891264
PRAMEF12	23.719128757213	1.1146908737249e-06	0.0257593914009087	chr1	12834984	12838048
PRAMEF13	23.719128757213	1.1146908737249e-06	0.0257593914009087	chr1	13447414	13452656
PRAMEF17	23.719128757213	1.1146908737249e-06	0.0257593914009087	chr1	13716088	13719064
PRAMEF19	23.719128757213	1.1146908737249e-06	0.0257593914009087	chr1	13474053	13698405
PRAMEF1	23.719128757213	1.1146908737249e-06	0.0257593914009087	chr1	12851546	12856777
PRAMEF20	23.719128757213	1.1146908737249e-06	0.0257593914009087	chr1	13516066	13747803
PRAMEF22	23.719128757213	1.1146908737249e-06	0.0257593914009087	chr1	13035543	13038381
PRAMEF2	23.719128757213	1.1146908737249e-06	0.0257593914009087	chr1	12916941	12921764
PRAMEF4	23.719128757213	1.1146908737249e-06	0.0257593914009087	chr1	12939033	12946025
PRAMEF6	23.719128757213	1.1146908737249e-06	0.0257593914009087	chr1	12998302	13007406
PRAMEF9	23.719128757213	1.1146908737249e-06	0.0257593914009087	chr1	13421176	13648988
LRRC38	26.8258033894138	2.22644587264868e-07	0.00514509376710383	chr1	13801445	13840242
PDPN	26.8258033894138	2.22644587264868e-07	0.00514509376710383	chr1	13910252	13944452
PRDM2	26.8258033894138	2.22644587264868e-07	0.00514509376710383	chr1	14026735	14151574
KAZN	26.8258033894138	2.22644587264868e-07	0.00514509376710383	chr1	14925213	15444544
TMEM51	25.7668022379464	3.85258385580092e-07	0.00890293603237035	chr1	15479028	15546974
FHAD1	24.7313014984859	6.59050820178816e-07	0.0152300054035123	chr1	15573768	15726778
EFHD2	26.8258033894138	2.22644587264868e-07	0.00514509376710383	chr1	15736391	15756839
CTRC	26.8258033894138	2.22644587264868e-07	0.00514509376710383	chr1	15764938	15773153
CELA2A	26.8258033894138	2.22644587264868e-07	0.00514509376710383	chr1	15783223	15798586
CELA2B	26.8258033894138	2.22644587264868e-07	0.00514509376710383	chr1	15802596	15817895
CASP9	26.8258033894138	2.22644587264868e-07	0.00514509376710383	chr1	15817324	15851285
DNAJC16	26.8258033894138	2.22644587264868e-07	0.00514509376710383	chr1	15853352	15918874
AGMAT	26.8258033894138	2.22644587264868e-07	0.00514509376710383	chr1	15898194	15911605
DDI2	26.8258033894138	2.22644587264868e-07	0.00514509376710383	chr1	15943953	15987552
RSC1A1	27.9084812136107	1.27191034227865e-07	0.00293925760997173	chr1	15986364	15988217
PLEKHM2	27.9084812136107	1.27191034227865e-07	0.00293925760997173	chr1	16010827	16061264
SLC25A34	29.0150158837141	7.18194342091208e-08	0.00165967530513857	chr1	16062809	16067884
TMEM82	29.0150158837141	7.18194342091208e-08	0.00165967530513857	chr1	16068987	16074292
FBLIM1	29.0150158837141	7.18194342091208e-08	0.00165967530513857	chr1	16083154	16113084
UQCRHL	29.0150158837141	7.18194342091208e-08	0.00165967530513857	chr1	16133657	16134194
FLJ37453	27.9084812136107	1.27191034227865e-07	0.00293925760997173	chr1	16160710	16174642
SPEN	27.9084812136107	1.27191034227865e-07	0.00293925760997173	chr1	16174359	16266950
ZBTB17	27.9084812136107	1.27191034227865e-07	0.00293925760997173	chr1	16268364	16302627
HSPB7	27.9084812136107	1.27191034227865e-07	0.00293925760997173	chr1	16340523	16346089
CLCNKA	29.0150158837141	7.18194342091208e-08	0.00165967530513857	chr1	16345370	16360545
CLCNKB	29.0150158837141	7.18194342091208e-08	0.00165967530513857	chr1	16355621	16383821
FAM131C	29.0150158837141	7.18194342091208e-08	0.00165967530513857	chr1	16384264	16400127
EPHA2	29.0150158837141	7.18194342091208e-08	0.00165967530513857	chr1	16450832	16482582
ARHGEF19	29.0150158837141	7.18194342091208e-08	0.00165967530513857	chr1	16524599	16539104
FBXO42	30.1455915526928	4.00797221611776e-08	0.000926202299422653	chr1	16576559	16678948
SPATA21	30.1455915526928	4.00797221611776e-08	0.000926202299422653	chr1	16722176	16763919
NECAP2	30.1455915526928	4.00797221611776e-08	0.000926202299422653	chr1	16767167	16786584
CROCCP3	30.1455915526928	4.00797221611776e-08	0.000926202299422653	chr1	16793931	16819196
ATP13A2	30.1455915526928	4.00797221611776e-08	0.000926202299422653	chr1	17312453	17338423
CROCCP2	30.1455915526928	4.00797221611776e-08	0.000926202299422653	chr1	16944751	16971178
CROCC	30.1455915526928	4.00797221611776e-08	0.000926202299422653	chr1	17066768	17299474
ESPNP	30.1455915526928	4.00797221611776e-08	0.000926202299422653	chr1	17017713	17046652
MFAP2	30.1455915526928	4.00797221611776e-08	0.000926202299422653	chr1	17300999	17308081
MST1P2	30.1455915526928	4.00797221611776e-08	0.000926202299422653	chr1	16972069	16976915
NBPF1	30.1455915526928	4.00797221611776e-08	0.000926202299422653	chr1	16888922	16940100
SDHB	31.3003964224805	2.21034503681811e-08	0.000510788634558297	chr1	17345225	17380665
PADI2	31.3003964224805	2.21034503681811e-08	0.000510788634558297	chr1	17393256	17445948
PADI1	32.4796228150327	1.20448878003355e-08	0.000278345312177953	chr1	17531621	17572501
PADI3	33.6834672453202	6.48495052143989e-09	0.000149860721599954	chr1	17575593	17610727
PADI4	32.4796228150327	1.20448878003355e-08	0.000278345312177953	chr1	17634690	17690495
PADI6	32.4796228150327	1.20448878003355e-08	0.000278345312177953	chr1	17698741	17728195
RCC2	31.3003964224805	2.21034503681811e-08	0.000510788634558297	chr1	17733251	17766250
ARHGEF10L	31.3003964224805	2.21034503681811e-08	0.000510788634558297	chr1	17846827	18024370
ACTL8	33.6834672453202	6.48495052143989e-09	0.000149860721599954	chr1	18081808	18153558
IGSF21	33.6834672453202	6.48495052143989e-09	0.000149860721599954	chr1	18434240	18704977
KLHDC7A	32.4796228150327	1.20448878003355e-08	0.000278345312177953	chr1	18807424	18812480
PAX7	31.3003964224805	2.21034503681811e-08	0.000510788634558297	chr1	18957500	19075360
TAS1R2	31.3003964224805	2.21034503681811e-08	0.000510788634558297	chr1	19166093	19186155
ALDH4A1	32.4796228150327	1.20448878003355e-08	0.000278345312177953	chr1	19197924	19229293
MIR4695	32.4796228150327	1.20448878003355e-08	0.000278345312177953	chr1	19209696	19209769
IFFO2	32.4796228150327	1.20448878003355e-08	0.000278345312177953	chr1	19230774	19282826
UBR4	31.3003964224805	2.21034503681811e-08	0.000510788634558297	chr1	19401000	19536746
MRTO4	32.4796228150327	1.20448878003355e-08	0.000278345312177953	chr1	19578075	19586622
AKR7L	32.4796228150327	1.20448878003355e-08	0.000278345312177953	chr1	19592476	19600568
AKR7A3	32.4796228150327	1.20448878003355e-08	0.000278345312177953	chr1	19609057	19615280
LOC100506730	32.4796228150327	1.20448878003355e-08	0.000278345312177953	chr1	19619741	19622230
AKR7A2	32.4796228150327	1.20448878003355e-08	0.000278345312177953	chr1	19629202	19638640
CAPZB	32.4796228150327	1.20448878003355e-08	0.000278345312177953	chr1	19665267	19812066
NBL1	32.4796228150327	1.20448878003355e-08	0.000278345312177953	chr1	19969723	19984949
HTR6	32.4796228150327	1.20448878003355e-08	0.000278345312177953	chr1	19991780	20006055
TMCO4	30.1455915526928	4.00797221611776e-08	0.000926202299422653	chr1	20008706	20126758
RNF186	30.1455915526928	4.00797221611776e-08	0.000926202299422653	chr1	20140522	20141771
OTUD3	29.0150158837141	7.18194342091208e-08	0.00165967530513857	chr1	20208888	20239437
PLA2G2E	29.0150158837141	7.18194342091208e-08	0.00165967530513857	chr1	20246800	20250110
PLA2G2A	29.0150158837141	7.18194342091208e-08	0.00165967530513857	chr1	20301924	20306932
PLA2G5	27.9084812136107	1.27191034227865e-07	0.00293925760997173	chr1	20354672	20418394
PLA2G2D	27.9084812136107	1.27191034227865e-07	0.00293925760997173	chr1	20439143	20446059
PLA2G2F	27.9084812136107	1.27191034227865e-07	0.00293925760997173	chr1	20465823	20476879
PLA2G2C	27.9084812136107	1.27191034227865e-07	0.00293925760997173	chr1	20490484	20501687
UBXN10	27.9084812136107	1.27191034227865e-07	0.00293925760997173	chr1	20512578	20519942
VWA5B1	26.8258033894138	2.22644587264868e-07	0.00514509376710383	chr1	20617412	20681387
CAMK2N1	26.8258033894138	2.22644587264868e-07	0.00514509376710383	chr1	20808884	20812728
MUL1	26.8258033894138	2.22644587264868e-07	0.00514509376710383	chr1	20825941	20834674
FAM43B	26.8258033894138	2.22644587264868e-07	0.00514509376710383	chr1	20878932	20881513
CDA	26.8258033894138	2.22644587264868e-07	0.00514509376710383	chr1	20915444	20945400
PINK1	26.8258033894138	2.22644587264868e-07	0.00514509376710383	chr1	20959948	20978004
DDOST	26.8258033894138	2.22644587264868e-07	0.00514509376710383	chr1	20978260	20988037
KIF17	26.8258033894138	2.22644587264868e-07	0.00514509376710383	chr1	20990507	21044317
SH2D5	27.9084812136107	1.27191034227865e-07	0.00293925760997173	chr1	21046225	21059330
HP1BP3	27.9084812136107	1.27191034227865e-07	0.00293925760997173	chr1	21069171	21113799
EIF4G3	27.9084812136107	1.27191034227865e-07	0.00293925760997173	chr1	21132785	21503381
ECE1	27.9084812136107	1.27191034227865e-07	0.00293925760997173	chr1	21543740	21672034
NBPF3	27.9084812136107	1.27191034227865e-07	0.00293925760997173	chr1	21766583	21811393
ALPL	26.8258033894138	2.22644587264868e-07	0.00514509376710383	chr1	21835858	21904905
RAP1GAP	26.8258033894138	2.22644587264868e-07	0.00514509376710383	chr1	21922708	21995856
USP48	26.8258033894138	2.22644587264868e-07	0.00514509376710383	chr1	22004792	22109688
LDLRAD2	27.9084812136107	1.27191034227865e-07	0.00293925760997173	chr1	22138758	22151714
HSPG2	27.9084812136107	1.27191034227865e-07	0.00293925760997173	chr1	22148737	22263750
CELA3B	26.8258033894138	2.22644587264868e-07	0.00514509376710383	chr1	22303418	22333141
CELA3A	26.8258033894138	2.22644587264868e-07	0.00514509376710383	chr1	22328149	22339035
LINC00339	26.8258033894138	2.22644587264868e-07	0.00514509376710383	chr1	22351707	22357715
CDC42	26.8258033894138	2.22644587264868e-07	0.00514509376710383	chr1	22379120	22419436
WNT4	26.8258033894138	2.22644587264868e-07	0.00514509376710383	chr1	22443798	22470385
ZBTB40	23.719128757213	1.1146908737249e-06	0.0257593914009087	chr1	22778344	22857650
EPHA8	22.7301153834007	1.86423217850444e-06	0.0430805414130591	chr1	22890004	22930087
C1QA	23.719128757213	1.1146908737249e-06	0.0257593914009087	chr1	22963118	22966175
C1QC	23.719128757213	1.1146908737249e-06	0.0257593914009087	chr1	22970118	22974603
C1QB	23.719128757213	1.1146908737249e-06	0.0257593914009087	chr1	22979682	22988029
EPHB2	25.3395131289704	4.80758952308178e-07	0.0111098586288897	chr1	23037331	23241823
MIR4684	24.7313014984859	6.59050820178816e-07	0.0152300054035123	chr1	23046010	23046091
MIR4253	25.7668022379464	3.85258385580092e-07	0.00890293603237035	chr1	23189652	23189719
KDM1A	25.1538536645937	5.29337705000245e-07	0.0122324650248507	chr1	23345941	23410184
MIR3115	26.2012065443873	3.07630260910113e-07	0.0071090276993718	chr1	23370798	23370865
LUZP1	26.8258033894138	2.22644587264868e-07	0.00514509376710383	chr1	23410516	23504301
HTR1D	26.8258033894138	2.22644587264868e-07	0.00514509376710383	chr1	23518388	23521222
HNRNPR	26.2012065443873	3.07630260910113e-07	0.0071090276993718	chr1	23636276	23670853
ZNF436	27.2722659345969	1.76728206060992e-07	0.00408401211386346	chr1	23685941	23696357
TCEA3	26.2012065443873	3.07630260910113e-07	0.0071090276993718	chr1	23707555	23751261
ASAP3	26.2012065443873	3.07630260910113e-07	0.0071090276993718	chr1	23755056	23811057
E2F2	25.1538536645937	5.29337705000245e-07	0.0122324650248507	chr1	23832920	23857712
ID3	26.2012065443873	3.07630260910113e-07	0.0071090276993718	chr1	23884421	23886285
MDS2	27.2722659345969	1.76728206060992e-07	0.00408401211386346	chr1	23907985	23967056
RPL11	27.2722659345969	1.76728206060992e-07	0.00408401211386346	chr1	24018269	24022915
PITHD1	28.3672131657933	1.00350538894135e-07	0.00231900060330457	chr1	24104876	24114722
LYPLA2	28.3672131657933	1.00350538894135e-07	0.00231900060330457	chr1	24117646	24122029
GALE	28.3672131657933	1.00350538894135e-07	0.00231900060330457	chr1	24122089	24127294
HMGCL	28.3672131657933	1.00350538894135e-07	0.00231900060330457	chr1	24128367	24165110
FUCA1	28.3672131657933	1.00350538894135e-07	0.00231900060330457	chr1	24171572	24194859
CNR2	28.3672131657933	1.00350538894135e-07	0.00231900060330457	chr1	24200460	24239817
MIR378F	28.3672131657933	1.00350538894135e-07	0.00231900060330457	chr1	24255560	24255637
PNRC2	28.3672131657933	1.00350538894135e-07	0.00231900060330457	chr1	24286301	24289949
MYOM3	28.3672131657933	1.00350538894135e-07	0.00231900060330457	chr1	24382531	24438665
IL22RA1	29.4862335806071	5.63152891530868e-08	0.00130139001703868	chr1	24446261	24469775
GRHL3	29.4862335806071	5.63152891530868e-08	0.00130139001703868	chr1	24645812	24690970
NIPAL3	30.1455915526928	4.00797221611776e-08	0.000926202299422653	chr1	24742245	24799473
RCAN3AS	31.3003964224805	2.21034503681811e-08	0.000510788634558297	chr1	24822823	24828850
RCAN3	31.3003964224805	2.21034503681811e-08	0.000510788634558297	chr1	24828841	24863510
SRRM1	30.1455915526928	4.00797221611776e-08	0.000926202299422653	chr1	24969594	24999772
CLIC4	30.1455915526928	4.00797221611776e-08	0.000926202299422653	chr1	25071760	25170815
RUNX3	30.1455915526928	4.00797221611776e-08	0.000926202299422653	chr1	25226002	25291612
SYF2	29.4862335806071	5.63152891530868e-08	0.00130139001703868	chr1	25548767	25559013
RHD	29.4862335806071	5.63152891530868e-08	0.00130139001703868	chr1	25598981	25656936
TMEM50A	29.4862335806071	5.63152891530868e-08	0.00130139001703868	chr1	25664789	25688852
RHCE	29.4862335806071	5.63152891530868e-08	0.00130139001703868	chr1	25688740	25756683
LDLRAP1	29.4862335806071	5.63152891530868e-08	0.00130139001703868	chr1	25870076	25895377
MAN1C1	29.4862335806071	5.63152891530868e-08	0.00130139001703868	chr1	25943959	26111258
LOC646471	30.6295166039151	3.12306287243772e-08	0.000721708599191633	chr1	26146445	26150097
PAQR7	30.6295166039151	3.12306287243772e-08	0.000721708599191633	chr1	26187975	26197744
STMN1	30.6295166039151	3.12306287243772e-08	0.000721708599191633	chr1	26210677	26233368
MIR3917	30.6295166039151	3.12306287243772e-08	0.000721708599191633	chr1	26232853	26232945
PAFAH2	29.4862335806071	5.63152891530868e-08	0.00130139001703868	chr1	26286258	26324648
EXTL1	29.4862335806071	5.63152891530868e-08	0.00130139001703868	chr1	26348271	26362954
SLC30A2	29.4862335806071	5.63152891530868e-08	0.00130139001703868	chr1	26364514	26372604
TRIM63	29.4862335806071	5.63152891530868e-08	0.00130139001703868	chr1	26377796	26394125
PDIK1L	29.4862335806071	5.63152891530868e-08	0.00130139001703868	chr1	26437656	26452039
FAM110D	29.4862335806071	5.63152891530868e-08	0.00130139001703868	chr1	26485511	26489119
CNKSR1	29.4862335806071	5.63152891530868e-08	0.00130139001703868	chr1	26503981	26516375
ZNF593	29.4862335806071	5.63152891530868e-08	0.00130139001703868	chr1	26496388	26497364
CATSPER4	29.4862335806071	5.63152891530868e-08	0.00130139001703868	chr1	26517119	26529033
CEP85	29.4862335806071	5.63152891530868e-08	0.00130139001703868	chr1	26560693	26605299
SH3BGRL3	29.4862335806071	5.63152891530868e-08	0.00130139001703868	chr1	26606213	26608013
UBXN11	29.4862335806071	5.63152891530868e-08	0.00130139001703868	chr1	26608773	26644756
CD52	30.6295166039151	3.12306287243772e-08	0.000721708599191633	chr1	26644411	26647014
ZNF683	30.6295166039151	3.12306287243772e-08	0.000721708599191633	chr1	26688125	26699266
LIN28A	30.6295166039151	3.12306287243772e-08	0.000721708599191633	chr1	26737269	26756219
DHDDS	29.4862335806071	5.63152891530868e-08	0.00130139001703868	chr1	26758773	26797795
HMGN2	30.6295166039151	3.12306287243772e-08	0.000721708599191633	chr1	26798902	26803133
RPS6KA1	29.4862335806071	5.63152891530868e-08	0.00130139001703868	chr1	26856249	26901520
MIR1976	29.4862335806071	5.63152891530868e-08	0.00130139001703868	chr1	26881033	26881084
ARID1A	28.3672131657933	1.00350538894135e-07	0.00231900060330457	chr1	27022522	27108601
PIGV	28.3672131657933	1.00350538894135e-07	0.00231900060330457	chr1	27114454	27124894
ZDHHC18	27.2722659345969	1.76728206060992e-07	0.00408401211386346	chr1	27153201	27182211
SFN	28.3672131657933	1.00350538894135e-07	0.00231900060330457	chr1	27189633	27190947
GPN2	28.3672131657933	1.00350538894135e-07	0.00231900060330457	chr1	27205873	27216869
GPATCH3	28.3672131657933	1.00350538894135e-07	0.00231900060330457	chr1	27216979	27226962
NR0B2	28.3672131657933	1.00350538894135e-07	0.00231900060330457	chr1	27237975	27240567
NUDC	28.3672131657933	1.00350538894135e-07	0.00231900060330457	chr1	27248213	27273362
TRNP1	28.3672131657933	1.00350538894135e-07	0.00231900060330457	chr1	27320195	27327377
SLC9A1	26.2012065443873	3.07630260910113e-07	0.0071090276993718	chr1	27425300	27481621
WDTC1	28.3672131657933	1.00350538894135e-07	0.00231900060330457	chr1	27561007	27635124
TMEM222	27.7262260688878	1.39755152258383e-07	0.00322960181353897	chr1	27648636	27662891
SYTL1	27.7262260688878	1.39755152258383e-07	0.00322960181353897	chr1	27668483	27680423
MAP3K6	27.7262260688878	1.39755152258383e-07	0.00322960181353897	chr1	27681670	27693337
FCN3	27.7262260688878	1.39755152258383e-07	0.00322960181353897	chr1	27695601	27701315
CD164L2	26.6428974818556	2.44748839871532e-07	0.00565590094059123	chr1	27705596	27709805
GPR3	29.9653891097178	4.39827278743699e-08	0.00101639685844881	chr1	27719148	27722317
WASF2	29.9653891097178	4.39827278743699e-08	0.00101639685844881	chr1	27730734	27816678
AHDC1	29.9653891097178	4.39827278743699e-08	0.00101639685844881	chr1	27860756	27930361
FGR	29.9653891097178	4.39827278743699e-08	0.00101639685844881	chr1	27938801	27961727
IFI6	29.9653891097178	4.39827278743699e-08	0.00101639685844881	chr1	27992572	27998724
FAM76A	29.3080106271411	6.17399338250599e-08	0.00142674813076331	chr1	28052490	28089423
STX12	30.4526787942278	3.42110588828034e-08	0.000790583359722704	chr1	28099694	28150963
PPP1R8	31.6220720515385	1.87288736162352e-08	0.000432805540397579	chr1	28157252	28178183
SCARNA1	31.6220720515385	1.87288736162352e-08	0.000432805540397579	chr1	28160912	28161077
RPA2	30.4526787942278	3.42110588828034e-08	0.000790583359722704	chr1	28218049	28241236
SMPDL3B	31.6220720515385	1.87288736162352e-08	0.000432805540397579	chr1	28261504	28285663
XKR8	31.6220720515385	1.87288736162352e-08	0.000432805540397579	chr1	28286504	28294604
EYA3	30.4526787942278	3.42110588828034e-08	0.000790583359722704	chr1	28296855	28415148
PTAFR	30.4526787942278	3.42110588828034e-08	0.000790583359722704	chr1	28473677	28520447
DNAJC8	30.4526787942278	3.42110588828034e-08	0.000790583359722704	chr1	28526790	28559542
SESN2	30.4526787942278	3.42110588828034e-08	0.000790583359722704	chr1	28585963	28609002
MED18	31.6220720515385	1.87288736162352e-08	0.000432805540397579	chr1	28655513	28662478
PHACTR4	29.3080106271411	6.17399338250599e-08	0.00142674813076331	chr1	28696093	28826881
RCC1	30.4526787942278	3.42110588828034e-08	0.000790583359722704	chr1	28832455	28865708
SNHG3	30.4526787942278	3.42110588828034e-08	0.000790583359722704	chr1	28832455	28837404
TRNAU1AP	30.4526787942278	3.42110588828034e-08	0.000790583359722704	chr1	28879529	28905057
SNHG12	30.4526787942278	3.42110588828034e-08	0.000790583359722704	chr1	28905050	28908383
SNORA16A	30.4526787942278	3.42110588828034e-08	0.000790583359722704	chr1	28907432	28907565
SNORA44	30.4526787942278	3.42110588828034e-08	0.000790583359722704	chr1	28906893	28907024
SNORA61	30.4526787942278	3.42110588828034e-08	0.000790583359722704	chr1	28906276	28906405
SNORD99	30.4526787942278	3.42110588828034e-08	0.000790583359722704	chr1	28905255	28905334
RAB42	30.4526787942278	3.42110588828034e-08	0.000790583359722704	chr1	28918712	28921088
TAF12	30.4526787942278	3.42110588828034e-08	0.000790583359722704	chr1	28929609	28969604
RNU11	30.4526787942278	3.42110588828034e-08	0.000790583359722704	chr1	28975112	28975246
GMEB1	31.6220720515385	1.87288736162352e-08	0.000432805540397579	chr1	28995240	29042115
YTHDF2	31.6220720515385	1.87288736162352e-08	0.000432805540397579	chr1	29063133	29096287
OPRD1	32.8163951986313	1.01286962176139e-08	0.00023406404089284	chr1	29138654	29190208
EPB41	32.8163951986313	1.01286962176139e-08	0.00023406404089284	chr1	29213603	29446558
TMEM200B	34.0358574945139	5.41057368278837e-09	0.000125032947235556	chr1	29445937	29450421
SRSF4	34.0358574945139	5.41057368278837e-09	0.000125032947235556	chr1	29474250	29508637
MECR	34.0358574945139	5.41057368278837e-09	0.000125032947235556	chr1	29519385	29557454
PTPRU	36.5510593646542	1.48719119672658e-09	3.43675013651545e-05	chr1	29563028	29653325
LAPTM5	33.3391025790174	7.74103783501707e-09	0.000178887643329409	chr1	31205315	31230683
MATN1	33.3391025790174	7.74103783501707e-09	0.000178887643329409	chr1	31184124	31196432
MIR4420	33.3391025790174	7.74103783501707e-09	0.000178887643329409	chr1	31212003	31212079
SDC3	32.1311155719135	1.44110670043375e-08	0.000333025347403235	chr1	31342313	31381480
PUM1	32.1311155719135	1.44110670043375e-08	0.000333025347403235	chr1	31404353	31538763
SNORD103A	32.1311155719135	1.44110670043375e-08	0.000333025347403235	chr1	31408536	31422052
NKAIN1	32.1311155719135	1.44110670043375e-08	0.000333025347403235	chr1	31652592	31712734
SNRNP40	32.8163951986313	1.01286962176139e-08	0.00023406404089284	chr1	31732415	31769644
ZCCHC17	31.6220720515385	1.87288736162352e-08	0.000432805540397579	chr1	31769842	31837780
FABP3	34.0358574945139	5.41057368278837e-09	0.000125032947235556	chr1	31838100	31845923
SERINC2	34.0358574945139	5.41057368278837e-09	0.000125032947235556	chr1	31882412	31907527
TINAGL1	34.0358574945139	5.41057368278837e-09	0.000125032947235556	chr1	32042086	32053287
HCRTR1	34.0358574945139	5.41057368278837e-09	0.000125032947235556	chr1	32083301	32098119
PEF1	34.0358574945139	5.41057368278837e-09	0.000125032947235556	chr1	32095463	32110838
COL16A1	35.2806727403855	2.8545079829795e-09	6.59648249786733e-05	chr1	32117848	32169768
MIR4254	35.2806727403855	2.8545079829795e-09	6.59648249786733e-05	chr1	32224261	32224336
SPOCD1	34.0358574945139	5.41057368278837e-09	0.000125032947235556	chr1	32256025	32281580
PTP4A2	31.6220720515385	1.87288736162352e-08	0.000432805540397579	chr1	32372022	32403988
KHDRBS1	31.6220720515385	1.87288736162352e-08	0.000432805540397579	chr1	32479295	32526460
TMEM39B	31.6220720515385	1.87288736162352e-08	0.000432805540397579	chr1	32538503	32568467
KPNA6	32.8163951986313	1.01286962176139e-08	0.00023406404089284	chr1	32573644	32642168
TXLNA	32.8163951986313	1.01286962176139e-08	0.00023406404089284	chr1	32645345	32663886
CCDC28B	34.0358574945139	5.41057368278837e-09	0.000125032947235556	chr1	32666202	32670991
IQCC	34.0358574945139	5.41057368278837e-09	0.000125032947235556	chr1	32671236	32674288
DCDC2B	34.0358574945139	5.41057368278837e-09	0.000125032947235556	chr1	32674695	32681797
TMEM234	34.0358574945139	5.41057368278837e-09	0.000125032947235556	chr1	32680078	32687926
EIF3I	34.0358574945139	5.41057368278837e-09	0.000125032947235556	chr1	32687185	32697205
MTMR9LP	34.0358574945139	5.41057368278837e-09	0.000125032947235556	chr1	32697261	32707311
FAM167B	34.0358574945139	5.41057368278837e-09	0.000125032947235556	chr1	32712818	32714461
LCK	32.8163951986313	1.01286962176139e-08	0.00023406404089284	chr1	32716840	32751766
HDAC1	32.8163951986313	1.01286962176139e-08	0.00023406404089284	chr1	32757708	32799224
MARCKSL1	34.0358574945139	5.41057368278837e-09	0.000125032947235556	chr1	32799430	32801840
BSDC1	34.0358574945139	5.41057368278837e-09	0.000125032947235556	chr1	32830705	32860062
TSSK3	34.0358574945139	5.41057368278837e-09	0.000125032947235556	chr1	32827862	32829924
ZBTB8B	34.0358574945139	5.41057368278837e-09	0.000125032947235556	chr1	32930658	32953459
ZBTB8A	33.3391025790174	7.74103783501707e-09	0.000178887643329409	chr1	32930658	33071542
ZBTB8OS	33.3391025790174	7.74103783501707e-09	0.000178887643329409	chr1	33065773	33116185
RBBP4	33.3391025790174	7.74103783501707e-09	0.000178887643329409	chr1	33116749	33151812
SYNC	33.3391025790174	7.74103783501707e-09	0.000178887643329409	chr1	33145507	33168361
KIAA1522	33.3391025790174	7.74103783501707e-09	0.000178887643329409	chr1	33207512	33240571
S100PBP	32.1311155719135	1.44110670043375e-08	0.000333025347403235	chr1	33283043	33324480
FNDC5	32.1311155719135	1.44110670043375e-08	0.000333025347403235	chr1	33327869	33338082
HPCA	32.1311155719135	1.44110670043375e-08	0.000333025347403235	chr1	33352098	33360247
TMEM54	32.1311155719135	1.44110670043375e-08	0.000333025347403235	chr1	33360196	33366953
RNF19B	32.1311155719135	1.44110670043375e-08	0.000333025347403235	chr1	33402050	33430286
AK2	33.3391025790174	7.74103783501707e-09	0.000178887643329409	chr1	33473541	33502512
TRIM62	33.3391025790174	7.74103783501707e-09	0.000178887643329409	chr1	33611003	33647671
ZNF362	32.1311155719135	1.44110670043375e-08	0.000333025347403235	chr1	33722174	33766320
PHC2	30.9483055965192	2.64993331653142e-08	0.000612373090117246	chr1	33789224	33896615
MIR3605	30.9483055965192	2.64993331653142e-08	0.000612373090117246	chr1	33797994	33798093
ZSCAN20	32.1311155719135	1.44110670043375e-08	0.000333025347403235	chr1	33938232	33961995
CSMD2	32.1311155719135	1.44110670043375e-08	0.000333025347403235	chr1	33979609	34631443
HMGB4	32.1311155719135	1.44110670043375e-08	0.000333025347403235	chr1	34326076	34330392
C1orf94	32.1311155719135	1.44110670043375e-08	0.000333025347403235	chr1	34632624	34684731
GJB4	34.0358574945139	5.41057368278837e-09	0.000125032947235556	chr1	35225342	35229325
GJB5	34.0358574945139	5.41057368278837e-09	0.000125032947235556	chr1	35220648	35224113
GJB3	34.0358574945139	5.41057368278837e-09	0.000125032947235556	chr1	35246790	35251967
GJA4	34.0358574945139	5.41057368278837e-09	0.000125032947235556	chr1	35258171	35261348
DLGAP3	34.0358574945139	5.41057368278837e-09	0.000125032947235556	chr1	35331037	35370984
LOC653160	34.0358574945139	5.41057368278837e-09	0.000125032947235556	chr1	35441300	35450948
ZMYM6	34.0358574945139	5.41057368278837e-09	0.000125032947235556	chr1	35449368	35497569
ZMYM1	33.3391025790174	7.74103783501707e-09	0.000178887643329409	chr1	35544972	35581455
SFPQ	33.3391025790174	7.74103783501707e-09	0.000178887643329409	chr1	35649201	35658743
ZMYM4	32.1311155719135	1.44110670043375e-08	0.000333025347403235	chr1	35734568	35887545
KIAA0319L	32.1311155719135	1.44110670043375e-08	0.000333025347403235	chr1	35899091	36023551
NCDN	32.1311155719135	1.44110670043375e-08	0.000333025347403235	chr1	36023393	36032380
TFAP2E	32.1311155719135	1.44110670043375e-08	0.000333025347403235	chr1	36038971	36060927
PSMB2	32.1311155719135	1.44110670043375e-08	0.000333025347403235	chr1	36035413	36107445
C1orf216	32.1311155719135	1.44110670043375e-08	0.000333025347403235	chr1	36179477	36184790
CLSPN	32.1311155719135	1.44110670043375e-08	0.000333025347403235	chr1	36197713	36235551
ADPRHL2	32.1311155719135	1.44110670043375e-08	0.000333025347403235	chr1	36554453	36559533
TEKT2	32.1311155719135	1.44110670043375e-08	0.000333025347403235	chr1	36549676	36553876
COL8A2	32.1311155719135	1.44110670043375e-08	0.000333025347403235	chr1	36560844	36565850
TRAPPC3	32.1311155719135	1.44110670043375e-08	0.000333025347403235	chr1	36602170	36621654
MAP7D1	32.1311155719135	1.44110670043375e-08	0.000333025347403235	chr1	36621803	36646441
THRAP3	32.1311155719135	1.44110670043375e-08	0.000333025347403235	chr1	36690017	36770957
SH3D21	32.1311155719135	1.44110670043375e-08	0.000333025347403235	chr1	36771994	36790484
STK40	32.1311155719135	1.44110670043375e-08	0.000333025347403235	chr1	36805225	36851485
LSM10	32.1311155719135	1.44110670043375e-08	0.000333025347403235	chr1	36859031	36863493
OSCP1	32.1311155719135	1.44110670043375e-08	0.000333025347403235	chr1	36883507	36916086
MRPS15	32.1311155719135	1.44110670043375e-08	0.000333025347403235	chr1	36921362	36930040
CSF3R	32.1311155719135	1.44110670043375e-08	0.000333025347403235	chr1	36931644	36948915
GRIK3	32.1311155719135	1.44110670043375e-08	0.000333025347403235	chr1	37261128	37499844
MIR4255	32.1311155719135	1.44110670043375e-08	0.000333025347403235	chr1	37627164	37627235
ZC3H12A	33.3391025790174	7.74103783501707e-09	0.000178887643329409	chr1	37940119	37949978
MEAF6	33.3391025790174	7.74103783501707e-09	0.000178887643329409	chr1	37955561	37980420
SNIP1	33.3391025790174	7.74103783501707e-09	0.000178887643329409	chr1	38000050	38019945
DNALI1	33.3391025790174	7.74103783501707e-09	0.000178887643329409	chr1	38022520	38032458
GNL2	33.3391025790174	7.74103783501707e-09	0.000178887643329409	chr1	38032413	38061586
RSPO1	33.3391025790174	7.74103783501707e-09	0.000178887643329409	chr1	38076951	38100595
C1orf109	33.3391025790174	7.74103783501707e-09	0.000178887643329409	chr1	38147242	38157888
CDCA8	33.3391025790174	7.74103783501707e-09	0.000178887643329409	chr1	38158073	38175391
EPHA10	33.3391025790174	7.74103783501707e-09	0.000178887643329409	chr1	38179553	38230824
MANEAL	34.5724818567452	4.10670957926093e-09	9.49019516671408e-05	chr1	38259774	38267278
YRDC	34.5724818567452	4.10670957926093e-09	9.49019516671408e-05	chr1	38268614	38273865
C1orf122	34.5724818567452	4.10670957926093e-09	9.49019516671408e-05	chr1	38273473	38275126
MTF1	34.5724818567452	4.10670957926093e-09	9.49019516671408e-05	chr1	38275239	38325292
INPP5B	34.5724818567452	4.10670957926093e-09	9.49019516671408e-05	chr1	38326369	38412729
SF3A3	34.5724818567452	4.10670957926093e-09	9.49019516671408e-05	chr1	38422652	38455761
FHL3	34.5724818567452	4.10670957926093e-09	9.49019516671408e-05	chr1	38462442	38471187
POU3F1	34.5724818567452	4.10670957926093e-09	9.49019516671408e-05	chr1	38509523	38512450
MIR3659	34.5724818567452	4.10670957926093e-09	9.49019516671408e-05	chr1	38554903	38555001
RRAGC	35.8314733128565	2.15144155619292e-09	4.97176629220622e-05	chr1	39303869	39340166
GJA9-MYCBP	35.8314733128565	2.15144155619292e-09	4.97176629220622e-05	chr1	39328162	39347298
MYCBP	35.8314733128565	2.15144155619292e-09	4.97176629220622e-05	chr1	39328162	39339050
RHBDL2	35.8314733128565	2.15144155619292e-09	4.97176629220622e-05	chr1	39351479	39407456
AKIRIN1	35.8314733128565	2.15144155619292e-09	4.97176629220622e-05	chr1	39456916	39471737
NDUFS5	35.8314733128565	2.15144155619292e-09	4.97176629220622e-05	chr1	39491967	39500308
MACF1	35.8314733128565	2.15144155619292e-09	4.97176629220622e-05	chr1	39547089	39952810
KIAA0754	35.8314733128565	2.15144155619292e-09	4.97176629220622e-05	chr1	39875176	39882154
BMP8A	35.8314733128565	2.15144155619292e-09	4.97176629220622e-05	chr1	39957318	39995541
PPIEL	35.8314733128565	2.15144155619292e-09	4.97176629220622e-05	chr1	39987952	40025370
PABPC4	35.8314733128565	2.15144155619292e-09	4.97176629220622e-05	chr1	40026485	40042521
SNORA55	35.8314733128565	2.15144155619292e-09	4.97176629220622e-05	chr1	40033046	40033182
HEYL	35.8314733128565	2.15144155619292e-09	4.97176629220622e-05	chr1	40089103	40105348
NT5C1A	35.8314733128565	2.15144155619292e-09	4.97176629220622e-05	chr1	40124793	40137710
HPCAL4	35.8314733128565	2.15144155619292e-09	4.97176629220622e-05	chr1	40144645	40157089
PPIE	36.5510593646542	1.48719119672658e-09	3.43675013651545e-05	chr1	40204517	40229586
BMP8B	36.5510593646542	1.48719119672658e-09	3.43675013651545e-05	chr1	40223903	40254533
OXCT2	37.8472405102989	7.65065243220096e-10	1.76798927055732e-05	chr1	40235197	40237020
TRIT1	37.8472405102989	7.65065243220096e-10	1.76798927055732e-05	chr1	40306706	40349177
MFSD2A	37.1163016126431	1.11289447255151e-09	2.57178783661928e-05	chr1	40420784	40435628
CAP1	37.1163016126431	1.11289447255151e-09	2.57178783661928e-05	chr1	40506255	40538321
PPT1	37.1163016126431	1.11289447255151e-09	2.57178783661928e-05	chr1	40538382	40563142
RLF	37.1163016126431	1.11289447255151e-09	2.57178783661928e-05	chr1	40627041	40706593
TMCO2	37.1163016126431	1.11289447255151e-09	2.57178783661928e-05	chr1	40713573	40717365
ZMPSTE24	37.1163016126431	1.11289447255151e-09	2.57178783661928e-05	chr1	40723722	40759856
COL9A2	37.1163016126431	1.11289447255151e-09	2.57178783661928e-05	chr1	40766163	40783060
SMAP2	37.1163016126431	1.11289447255151e-09	2.57178783661928e-05	chr1	40839378	40888998
ZNF684	37.1163016126431	1.11289447255151e-09	2.57178783661928e-05	chr1	40997233	41013841
RIMS3	37.1163016126431	1.11289447255151e-09	2.57178783661928e-05	chr1	41086352	41131324
NFYC	37.1163016126431	1.11289447255151e-09	2.57178783661928e-05	chr1	41157242	41237276
MIR30C1	37.1163016126431	1.11289447255151e-09	2.57178783661928e-05	chr1	41222956	41223044
MIR30E	37.1163016126431	1.11289447255151e-09	2.57178783661928e-05	chr1	41220027	41220118
KCNQ4	37.1163016126431	1.11289447255151e-09	2.57178783661928e-05	chr1	41249684	41306124
CITED4	37.1163016126431	1.11289447255151e-09	2.57178783661928e-05	chr1	41326728	41328018
SLFNL1	37.1163016126431	1.11289447255151e-09	2.57178783661928e-05	chr1	41481269	41487427
SCMH1	37.1163016126431	1.11289447255151e-09	2.57178783661928e-05	chr1	41492871	41707815
EDN2	37.1163016126431	1.11289447255151e-09	2.57178783661928e-05	chr1	41944446	41950344
HIVEP3	39.1694441246395	3.88574111285898e-10	8.97955913770582e-06	chr1	41972036	42501596
GUCA2A	39.1694441246395	3.88574111285898e-10	8.97955913770582e-06	chr1	42628362	42630395
GUCA2B	39.1694441246395	3.88574111285898e-10	8.97955913770582e-06	chr1	42619092	42621495
FOXJ3	39.1694441246395	3.88574111285898e-10	8.97955913770582e-06	chr1	42642210	42801548
RIMKLA	39.1694441246395	3.88574111285898e-10	8.97955913770582e-06	chr1	42846468	42889900
ZMYND12	39.1694441246395	3.88574111285898e-10	8.97955913770582e-06	chr1	42896001	42921938
PPCS	39.1694441246395	3.88574111285898e-10	8.97955913770582e-06	chr1	42922173	42926086
CCDC30	39.1694441246395	3.88574111285898e-10	8.97955913770582e-06	chr1	42929025	43120335
PPIH	38.4271962700708	5.68348174997492e-10	1.3133957976017e-05	chr1	43124048	43142429
YBX1	38.4271962700708	5.68348174997492e-10	1.3133957976017e-05	chr1	43148066	43168020
CLDN19	38.4271962700708	5.68348174997492e-10	1.3133957976017e-05	chr1	43198764	43205925
C1orf50	38.4271962700708	5.68348174997492e-10	1.3133957976017e-05	chr1	43232916	43241413
ERMAP	38.4271962700708	5.68348174997492e-10	1.3133957976017e-05	chr1	43282776	43310660
ZNF691	38.4271962700708	5.68348174997492e-10	1.3133957976017e-05	chr1	43312244	43318146
SLC2A1	38.4271962700708	5.68348174997492e-10	1.3133957976017e-05	chr1	43391046	43424847
FAM183A	39.7643917414459	2.86521510530266e-10	6.62122558684392e-06	chr1	43613594	43622067
EBNA1BP2	39.7643917414459	2.86521510530266e-10	6.62122558684392e-06	chr1	43629845	43736607
TMEM125	38.4271962700708	5.68348174997492e-10	1.3133957976017e-05	chr1	43735665	43739673
C1orf210	38.4271962700708	5.68348174997492e-10	1.3133957976017e-05	chr1	43747557	43751288
TIE1	38.4271962700708	5.68348174997492e-10	1.3133957976017e-05	chr1	43766566	43791552
MPL	38.4271962700708	5.68348174997492e-10	1.3133957976017e-05	chr1	43803475	43820135
CDC20	38.4271962700708	5.68348174997492e-10	1.3133957976017e-05	chr1	43824626	43828873
ELOVL1	38.4271962700708	5.68348174997492e-10	1.3133957976017e-05	chr1	43829068	43833745
MED8	38.4271962700708	5.68348174997492e-10	1.3133957976017e-05	chr1	43849579	43855483
SZT2	38.4271962700708	5.68348174997492e-10	1.3133957976017e-05	chr1	43855556	43919918
HYI	38.4271962700708	5.68348174997492e-10	1.3133957976017e-05	chr1	43916674	43919660
PTPRF	38.4271962700708	5.68348174997492e-10	1.3133957976017e-05	chr1	43996547	44089343
KDM4A	38.4271962700708	5.68348174997492e-10	1.3133957976017e-05	chr1	44115797	44171189
ST3GAL3	38.4271962700708	5.68348174997492e-10	1.3133957976017e-05	chr1	44171495	44396837
ARTN	38.4271962700708	5.68348174997492e-10	1.3133957976017e-05	chr1	44398992	44402912
IPO13	37.1163016126431	1.11289447255151e-09	2.57178783661928e-05	chr1	44412478	44433694
ATP6V0B	37.1163016126431	1.11289447255151e-09	2.57178783661928e-05	chr1	44440602	44443972
DPH2	37.1163016126431	1.11289447255151e-09	2.57178783661928e-05	chr1	44435653	44439043
B4GALT2	37.1163016126431	1.11289447255151e-09	2.57178783661928e-05	chr1	44444874	44456843
CCDC24	37.1163016126431	1.11289447255151e-09	2.57178783661928e-05	chr1	44457280	44462198
SLC6A9	37.1163016126431	1.11289447255151e-09	2.57178783661928e-05	chr1	44457172	44497164
KLF17	37.1163016126431	1.11289447255151e-09	2.57178783661928e-05	chr1	44514030	44600809
DMAP1	38.4271962700708	5.68348174997492e-10	1.3133957976017e-05	chr1	44679125	44686351
ERI3	38.4271962700708	5.68348174997492e-10	1.3133957976017e-05	chr1	44686742	44820939
RNF220	38.4271962700708	5.68348174997492e-10	1.3133957976017e-05	chr1	44870960	45117396
TMEM53	39.7643917414459	2.86521510530266e-10	6.62122558684392e-06	chr1	45119501	45140099
KIF2C	39.7643917414459	2.86521510530266e-10	6.62122558684392e-06	chr1	45205490	45233438
RPS8	39.7643917414459	2.86521510530266e-10	6.62122558684392e-06	chr1	45241246	45244412
SNORD38A	39.7643917414459	2.86521510530266e-10	6.62122558684392e-06	chr1	45243514	45243584
SNORD38B	39.7643917414459	2.86521510530266e-10	6.62122558684392e-06	chr1	45244062	45244130
SNORD46	39.7643917414459	2.86521510530266e-10	6.62122558684392e-06	chr1	45242164	45242261
SNORD55	39.7643917414459	2.86521510530266e-10	6.62122558684392e-06	chr1	45241537	45241610
BEST4	39.7643917414459	2.86521510530266e-10	6.62122558684392e-06	chr1	45249257	45253426
BTBD19	39.7643917414459	2.86521510530266e-10	6.62122558684392e-06	chr1	45274154	45279801
PLK3	39.7643917414459	2.86521510530266e-10	6.62122558684392e-06	chr1	45266036	45271667
TCTEX1D4	39.7643917414459	2.86521510530266e-10	6.62122558684392e-06	chr1	45271586	45272957
PTCH2	38.4271962700708	5.68348174997492e-10	1.3133957976017e-05	chr1	45285516	45308616
EIF2B3	38.4271962700708	5.68348174997492e-10	1.3133957976017e-05	chr1	45316194	45452394
HECTD3	38.4271962700708	5.68348174997492e-10	1.3133957976017e-05	chr1	45468220	45477027
UROD	38.4271962700708	5.68348174997492e-10	1.3133957976017e-05	chr1	45477805	45481341
ZSWIM5	38.4271962700708	5.68348174997492e-10	1.3133957976017e-05	chr1	45482076	45672250
HPDL	38.4271962700708	5.68348174997492e-10	1.3133957976017e-05	chr1	45792545	45794346
MUTYH	38.4271962700708	5.68348174997492e-10	1.3133957976017e-05	chr1	45794914	45806142
TOE1	38.4271962700708	5.68348174997492e-10	1.3133957976017e-05	chr1	45805342	45809650
TESK2	38.4271962700708	5.68348174997492e-10	1.3133957976017e-05	chr1	45809555	45956840
MMACHC	39.7643917414459	2.86521510530266e-10	6.62122558684392e-06	chr1	45965856	45976739
PRDX1	39.7643917414459	2.86521510530266e-10	6.62122558684392e-06	chr1	45976707	45988562
AKR1A1	39.7643917414459	2.86521510530266e-10	6.62122558684392e-06	chr1	46016455	46035723
NASP	39.7643917414459	2.86521510530266e-10	6.62122558684392e-06	chr1	46049660	46084578
CCDC17	39.7643917414459	2.86521510530266e-10	6.62122558684392e-06	chr1	46085716	46089731
GPBP1L1	38.4271962700708	5.68348174997492e-10	1.3133957976017e-05	chr1	46092976	46152302
RPS15AP10	39.7643917414459	2.86521510530266e-10	6.62122558684392e-06	chr1	46111452	46112357
IPP	39.7643917414459	2.86521510530266e-10	6.62122558684392e-06	chr1	46159998	46216485
TMEM69	39.7643917414459	2.86521510530266e-10	6.62122558684392e-06	chr1	46153847	46160108
MAST2	39.7643917414459	2.86521510530266e-10	6.62122558684392e-06	chr1	46269285	46501796
PIK3R3	39.7643917414459	2.86521510530266e-10	6.62122558684392e-06	chr1	46505812	46642160
TSPAN1	38.4271962700708	5.68348174997492e-10	1.3133957976017e-05	chr1	46640749	46651634
POMGNT1	38.4271962700708	5.68348174997492e-10	1.3133957976017e-05	chr1	46654353	46685977
LURAP1	38.4271962700708	5.68348174997492e-10	1.3133957976017e-05	chr1	46669006	46686928
RAD54L	37.1163016126431	1.11289447255151e-09	2.57178783661928e-05	chr1	46713367	46744145
LRRC41	37.1163016126431	1.11289447255151e-09	2.57178783661928e-05	chr1	46744072	46769038
UQCRH	37.1163016126431	1.11289447255151e-09	2.57178783661928e-05	chr1	46769380	46782447
NSUN4	35.8314733128565	2.15144155619292e-09	4.97176629220622e-05	chr1	46805849	46830824
FAAH	35.8314733128565	2.15144155619292e-09	4.97176629220622e-05	chr1	46859939	46879520
DMBX1	35.8314733128565	2.15144155619292e-09	4.97176629220622e-05	chr1	46972668	46979886
KNCN	34.5724818567452	4.10670957926093e-09	9.49019516671408e-05	chr1	47011316	47016887
MKNK1	34.5724818567452	4.10670957926093e-09	9.49019516671408e-05	chr1	47023079	47082563
MOB3C	35.8314733128565	2.15144155619292e-09	4.97176629220622e-05	chr1	47073387	47082563
ATPAF1	35.8314733128565	2.15144155619292e-09	4.97176629220622e-05	chr1	47100711	47134099
CYP4B1	35.8314733128565	2.15144155619292e-09	4.97176629220622e-05	chr1	47264670	47285021
CYP4Z2P	35.8314733128565	2.15144155619292e-09	4.97176629220622e-05	chr1	47308767	47366147
CYP4A11	35.8314733128565	2.15144155619292e-09	4.97176629220622e-05	chr1	47394846	47407156
CYP4X1	35.8314733128565	2.15144155619292e-09	4.97176629220622e-05	chr1	47427036	47516423
CYP4Z1	37.1163016126431	1.11289447255151e-09	2.57178783661928e-05	chr1	47533160	47583992
CYP4A22	37.1163016126431	1.11289447255151e-09	2.57178783661928e-05	chr1	47603107	47614526
PDZK1IP1	37.1163016126431	1.11289447255151e-09	2.57178783661928e-05	chr1	47649261	47655771
TAL1	37.1163016126431	1.11289447255151e-09	2.57178783661928e-05	chr1	47681963	47697892
STIL	37.1163016126431	1.11289447255151e-09	2.57178783661928e-05	chr1	47694868	47779819
CMPK1	37.1163016126431	1.11289447255151e-09	2.57178783661928e-05	chr1	47799469	47844511
FOXE3	37.1163016126431	1.11289447255151e-09	2.57178783661928e-05	chr1	47881744	47883724
FOXD2	35.8314733128565	2.15144155619292e-09	4.97176629220622e-05	chr1	47901689	47906363
SLC5A9	30.9483055965192	2.64993331653142e-08	0.000612373090117246	chr1	48688357	48714316
SPATA6	29.7904619964617	4.81354323513468e-08	0.00111236170620727	chr1	48761044	48937876
AGBL4	27.0920521816438	1.93993878512325e-07	0.00448300453854132	chr1	48998527	50489626
BEND5	29.7904619964617	4.81354323513468e-08	0.00111236170620727	chr1	49193540	49242547
ELAVL4	29.7904619964617	4.81354323513468e-08	0.00111236170620727	chr1	50513686	50667540
DMRTA2	29.7904619964617	4.81354323513468e-08	0.00111236170620727	chr1	50883223	50889119
FAF1	17.7729428238494	2.48897780835815e-05	0.575177881733485	chr1	50906935	51425936
CDKN2C	17.7729428238494	2.48897780835815e-05	0.575177881733485	chr1	51433608	51440309
C1orf185	25.40469397049	4.64785811033233e-07	0.010740735307167	chr1	51567906	51613754
RNF11	29.7904619964617	4.81354323513468e-08	0.00111236170620727	chr1	51701945	51739119
TTC39A	32.1311155719135	1.44110670043375e-08	0.000333025347403235	chr1	51752930	51810785
EPS15	29.7904619964617	4.81354323513468e-08	0.00111236170620727	chr1	51819935	51984995
OSBPL9	32.1311155719135	1.44110670043375e-08	0.000333025347403235	chr1	52042851	52254891
MIR761	33.3391025790174	7.74103783501707e-09	0.000178887643329409	chr1	52302016	52302074
RAB3B	33.3391025790174	7.74103783501707e-09	0.000178887643329409	chr1	52373628	52456436
TXNDC12	34.5724818567452	4.10670957926093e-09	9.49019516671408e-05	chr1	52485804	52521843
KTI12	34.5724818567452	4.10670957926093e-09	9.49019516671408e-05	chr1	52497777	52499472
BTF3L4	34.5724818567452	4.10670957926093e-09	9.49019516671408e-05	chr1	52521857	52556388
ZFYVE9	34.5724818567452	4.10670957926093e-09	9.49019516671408e-05	chr1	52607766	52812358
CC2D1B	35.8314733128565	2.15144155619292e-09	4.97176629220622e-05	chr1	52816265	52831877
ORC1	35.8314733128565	2.15144155619292e-09	4.97176629220622e-05	chr1	52838501	52870143
PRPF38A	35.8314733128565	2.15144155619292e-09	4.97176629220622e-05	chr1	52870219	52883992
GPX7	37.1163016126431	1.11289447255151e-09	2.57178783661928e-05	chr1	53068043	53074723
ZYG11B	37.1163016126431	1.11289447255151e-09	2.57178783661928e-05	chr1	53192131	53293013
ZYG11A	37.1163016126431	1.11289447255151e-09	2.57178783661928e-05	chr1	53308183	53360247
ECHDC2	37.1163016126431	1.11289447255151e-09	2.57178783661928e-05	chr1	53361582	53392851
SCP2	35.8314733128565	2.15144155619292e-09	4.97176629220622e-05	chr1	53392901	53517289
PODN	38.4271962700708	5.68348174997492e-10	1.3133957976017e-05	chr1	53527724	53551174
SLC1A7	38.4271962700708	5.68348174997492e-10	1.3133957976017e-05	chr1	53552851	53608289
CPT2	38.4271962700708	5.68348174997492e-10	1.3133957976017e-05	chr1	53662101	53679869
MAGOH	38.4271962700708	5.68348174997492e-10	1.3133957976017e-05	chr1	53692564	53704282
LOC100507564	38.4271962700708	5.68348174997492e-10	1.3133957976017e-05	chr1	53704282	53708455
LRP8	35.8314733128565	2.15144155619292e-09	4.97176629220622e-05	chr1	53708041	53793821
DMRTB1	39.7643917414459	2.86521510530266e-10	6.62122558684392e-06	chr1	53925072	53933158
GLIS1	38.4271962700708	5.68348174997492e-10	1.3133957976017e-05	chr1	53971906	54199877
YIPF1	38.4271962700708	5.68348174997492e-10	1.3133957976017e-05	chr1	54317392	54355487
DIO1	39.7643917414459	2.86521510530266e-10	6.62122558684392e-06	chr1	54359861	54376759
HSPB11	39.7643917414459	2.86521510530266e-10	6.62122558684392e-06	chr1	54387234	54411288
LRRC42	41.1281275216817	1.42569791956559e-10	3.29464532232412e-06	chr1	54411999	54433841
LDLRAD1	41.1281275216817	1.42569791956559e-10	3.29464532232412e-06	chr1	54472971	54483859
TMEM59	41.1281275216817	1.42569791956559e-10	3.29464532232412e-06	chr1	54497349	54519111
TCEANC2	41.1281275216817	1.42569791956559e-10	3.29464532232412e-06	chr1	54519274	54578192
MIR4781	41.1281275216817	1.42569791956559e-10	3.29464532232412e-06	chr1	54519752	54519827
CDCP2	41.1281275216817	1.42569791956559e-10	3.29464532232412e-06	chr1	54604668	54618679
CYB5RL	41.1281275216817	1.42569791956559e-10	3.29464532232412e-06	chr1	54638027	54665746
MRPL37	39.7643917414459	2.86521510530266e-10	6.62122558684392e-06	chr1	54665840	54684056
SSBP3	39.7643917414459	2.86521510530266e-10	6.62122558684392e-06	chr1	54691104	54872068
ACOT11	43.9362037778403	3.39255227089158e-11	7.83984904280335e-07	chr1	55007930	55100417
FAM151A	43.9362037778403	3.39255227089158e-11	7.83984904280335e-07	chr1	55074850	55089200
TTC4	43.9362037778403	3.39255227089158e-11	7.83984904280335e-07	chr1	55181495	55208328
PARS2	43.9362037778403	3.39255227089158e-11	7.83984904280335e-07	chr1	55222571	55230226
TTC22	43.9362037778403	3.39255227089158e-11	7.83984904280335e-07	chr1	55246752	55266941
DHCR24	42.5186482432419	7.00115278540908e-11	1.61789639718018e-06	chr1	55315300	55352921
TMEM61	42.5186482432419	7.00115278540908e-11	1.61789639718018e-06	chr1	55446465	55457966
BSND	42.5186482432419	7.00115278540908e-11	1.61789639718018e-06	chr1	55464617	55474465
PCSK9	42.5186482432419	7.00115278540908e-11	1.61789639718018e-06	chr1	55505149	55530526
USP24	43.2945432733806	4.70894895493025e-11	1.08819101399483e-06	chr1	55532032	55681039
LOC100507634	43.2945432733806	4.70894895493025e-11	1.08819101399483e-06	chr1	55681081	55683128
MIR4422	43.2945432733806	4.70894895493025e-11	1.08819101399483e-06	chr1	55691314	55691396
PRKAA2	44.0768080892864	3.15739817511544e-11	7.29643144287427e-07	chr1	57110990	57181008
C8A	43.2945432733806	4.70894895493025e-11	1.08819101399483e-06	chr1	57320443	57383894
C8B	43.2945432733806	4.70894895493025e-11	1.08819101399483e-06	chr1	57394883	57431688
DAB1	41.8928551264562	9.6414297886286e-11	2.22803800985418e-06	chr1	57463579	59012446
OMA1	44.7232156054683	2.26950367696865e-11	5.24459604710685e-07	chr1	58939504	59012446
TACSTD2	44.7232156054683	2.26950367696865e-11	5.24459604710685e-07	chr1	59041095	59043166
MYSM1	44.7232156054683	2.26950367696865e-11	5.24459604710685e-07	chr1	59120411	59165747
JUN	44.7232156054683	2.26950367696865e-11	5.24459604710685e-07	chr1	59246463	59249785
HSD52	43.2945432733806	4.70894895493025e-11	1.08819101399483e-06	chr1	59597608	59612479
FGGY	41.8928551264562	9.6414297886286e-11	2.22803800985418e-06	chr1	59762625	60228402
MIR4711	43.2945432733806	4.70894895493025e-11	1.08819101399483e-06	chr1	60198899	60198968
HOOK1	43.2945432733806	4.70894895493025e-11	1.08819101399483e-06	chr1	60280463	60342050
CYP2J2	43.2945432733806	4.70894895493025e-11	1.08819101399483e-06	chr1	60358980	60392423
C1orf87	43.2945432733806	4.70894895493025e-11	1.08819101399483e-06	chr1	60454824	60539442
NFIA	41.8928551264562	9.6414297886286e-11	2.22803800985418e-06	chr1	61542946	61928460
TM2D1	44.7232156054683	2.26950367696865e-11	5.24459604710685e-07	chr1	62146719	62191095
L1TD1	44.7232156054683	2.26950367696865e-11	5.24459604710685e-07	chr1	62660474	62678001
KANK4	44.7232156054683	2.26950367696865e-11	5.24459604710685e-07	chr1	62701837	62785083
USP1	44.7232156054683	2.26950367696865e-11	5.24459604710685e-07	chr1	62901975	62917475
DOCK7	44.7232156054683	2.26950367696865e-11	5.24459604710685e-07	chr1	62920397	63154039
ANGPTL3	44.7232156054683	2.26950367696865e-11	5.24459604710685e-07	chr1	63063158	63071976
ATG4C	41.8928551264562	9.6414297886286e-11	2.22803800985418e-06	chr1	63249777	63330941
LINC00466	40.5179030515888	1.94822731165043e-10	4.50215849449298e-06	chr1	63624754	63782901
FOXD3	40.5179030515888	1.94822731165043e-10	4.50215849449298e-06	chr1	63788730	63790797
ALG6	40.5179030515888	1.94822731165043e-10	4.50215849449298e-06	chr1	63833261	63904233
ITGB3BP	43.2945432733806	4.70894895493025e-11	1.08819101399483e-06	chr1	63906441	63988944
EFCAB7	43.2945432733806	4.70894895493025e-11	1.08819101399483e-06	chr1	63989013	64038364
DLEU2L	43.2945432733806	4.70894895493025e-11	1.08819101399483e-06	chr1	64014651	64016307
PGM1	43.2945432733806	4.70894895493025e-11	1.08819101399483e-06	chr1	64058947	64125916
ROR1	41.8928551264562	9.6414297886286e-11	2.22803800985418e-06	chr1	64239690	64647179
UBE2U	41.8928551264562	9.6414297886286e-11	2.22803800985418e-06	chr1	64669490	64710027
CACHD1	41.8928551264562	9.6414297886286e-11	2.22803800985418e-06	chr1	64936476	65158741
MIR4794	41.8928551264562	9.6414297886286e-11	2.22803800985418e-06	chr1	65045530	65045604
RAVER2	44.7232156054683	2.26950367696865e-11	5.24459604710685e-07	chr1	65210778	65298914
JAK1	44.7232156054683	2.26950367696865e-11	5.24459604710685e-07	chr1	65298906	65432619
MIR101-1	44.7232156054683	2.26950367696865e-11	5.24459604710685e-07	chr1	65524117	65524191
MIR3671	44.7232156054683	2.26950367696865e-11	5.24459604710685e-07	chr1	65523438	65523525
AK4	44.7232156054683	2.26950367696865e-11	5.24459604710685e-07	chr1	65613232	65697828
DNAJC6	44.7232156054683	2.26950367696865e-11	5.24459604710685e-07	chr1	65720148	65881552
LEPROT	44.7232156054683	2.26950367696865e-11	5.24459604710685e-07	chr1	65886131	65901690
LEPR	44.7232156054683	2.26950367696865e-11	5.24459604710685e-07	chr1	65886131	66103176
PDE4B	42.6639878307849	6.49979651520498e-11	1.50203797669872e-06	chr1	66258193	66840262
SGIP1	46.3162506299367	1.00625906676901e-11	2.32536407739651e-07	chr1	66999825	67210768
MIR3117	45.5165617450672	1.51353617583125e-11	3.49763074872844e-07	chr1	67094123	67094200
TCTEX1D1	45.5165617450672	1.51353617583125e-11	3.49763074872844e-07	chr1	67218140	67244730
INSL5	45.5165617450672	1.51353617583125e-11	3.49763074872844e-07	chr1	67263424	67266942
WDR78	45.5165617450672	1.51353617583125e-11	3.49763074872844e-07	chr1	67278572	67390570
MIER1	46.3162506299367	1.00625906676901e-11	2.32536407739651e-07	chr1	67390578	67454302
SLC35D1	46.3162506299367	1.00625906676901e-11	2.32536407739651e-07	chr1	67465015	67520080
C1orf141	46.3162506299367	1.00625906676901e-11	2.32536407739651e-07	chr1	67557859	67600654
IL23R	45.5165617450672	1.51353617583125e-11	3.49763074872844e-07	chr1	67604590	67725650
IL12RB2	44.7232156054683	2.26950367696865e-11	5.24459604710685e-07	chr1	67773047	67862583
SERBP1	44.7232156054683	2.26950367696865e-11	5.24459604710685e-07	chr1	67873493	67896123
GADD45A	45.5165617450672	1.51353617583125e-11	3.49763074872844e-07	chr1	68150860	68154021
GNG12	46.3162506299367	1.00625906676901e-11	2.32536407739651e-07	chr1	68167149	68299155
DIRAS3	44.8654506076593	2.11048984308399e-11	4.87713097838279e-07	chr1	68511645	68516481
WLS	44.8654506076593	2.11048984308399e-11	4.87713097838279e-07	chr1	68564142	68698284
MIR1262	44.8654506076593	2.11048984308399e-11	4.87713097838279e-07	chr1	68649201	68649293
RPE65	45.5165617450672	1.51353617583125e-11	3.49763074872844e-07	chr1	68894507	68915642
DEPDC1	45.5165617450672	1.51353617583125e-11	3.49763074872844e-07	chr1	68939835	68962799
LRRC7	44.7232156054683	2.26950367696865e-11	5.24459604710685e-07	chr1	70032868	70589171
PIN1P1	43.9362037778403	3.39255227089158e-11	7.83984904280335e-07	chr1	70385005	70386000
LRRC40	46.1791255277177	1.07920700276527e-11	2.49393946269026e-07	chr1	70610485	70671361
SRSF11	46.1791255277177	1.07920700276527e-11	2.49393946269026e-07	chr1	70671365	70717701
ANKRD13C	46.1791255277177	1.07920700276527e-11	2.49393946269026e-07	chr1	70724685	70820417
HHLA3	46.1791255277177	1.07920700276527e-11	2.49393946269026e-07	chr1	70820493	70833705
CTH	44.7232156054683	2.26950367696865e-11	5.24459604710685e-07	chr1	70876901	70905534
PTGER3	44.7232156054683	2.26950367696865e-11	5.24459604710685e-07	chr1	71318036	71513491
ZRANB2-AS1	44.7232156054683	2.26950367696865e-11	5.24459604710685e-07	chr1	71512189	71532865
ZRANB2	44.7232156054683	2.26950367696865e-11	5.24459604710685e-07	chr1	71528974	71546972
MIR186	44.7232156054683	2.26950367696865e-11	5.24459604710685e-07	chr1	71533314	71533399
ZRANB2-AS2	43.2945432733806	4.70894895493025e-11	1.08819101399483e-06	chr1	71547007	71703406
NEGR1	42.6639878307849	6.49979651520498e-11	1.50203797669872e-06	chr1	71868625	72748405
NEGR1-IT1	42.5186482432419	7.00115278540908e-11	1.61789639718018e-06	chr1	72259915	72302695
LRRIQ3	40.5179030515888	1.94822731165043e-10	4.50215849449298e-06	chr1	74491702	74663871
FPGT-TNNI3K	40.5179030515888	1.94822731165043e-10	4.50215849449298e-06	chr1	74663896	75010116
FPGT	40.5179030515888	1.94822731165043e-10	4.50215849449298e-06	chr1	74663896	74674148
TNNI3K	40.5179030515888	1.94822731165043e-10	4.50215849449298e-06	chr1	74701071	75010116
CRYZ	41.8928551264562	9.6414297886286e-11	2.22803800985418e-06	chr1	75171172	75199092
TYW3	41.8928551264562	9.6414297886286e-11	2.22803800985418e-06	chr1	75198836	75232360
LHX8	41.8928551264562	9.6414297886286e-11	2.22803800985418e-06	chr1	75594119	75627218
SLC44A5	42.0442532838727	8.92310359064432e-11	2.062040008762e-06	chr1	75667816	76143610
ACADM	41.277854600143	1.3205654826958e-10	3.05169477396172e-06	chr1	76190043	76229355
RABGGTB	42.6639878307849	6.49979651520498e-11	1.50203797669872e-06	chr1	76251879	76260775
SNORD45A	42.6639878307849	6.49979651520498e-11	1.50203797669872e-06	chr1	76253574	76253657
SNORD45B	42.6639878307849	6.49979651520498e-11	1.50203797669872e-06	chr1	76255162	76255232
SNORD45C	42.6639878307849	6.49979651520498e-11	1.50203797669872e-06	chr1	76252757	76252834
MSH4	42.6639878307849	6.49979651520498e-11	1.50203797669872e-06	chr1	76262556	76378923
ASB17	42.6639878307849	6.49979651520498e-11	1.50203797669872e-06	chr1	76384558	76398116
ST6GALNAC3	41.277854600143	1.3205654826958e-10	3.05169477396172e-06	chr1	76540389	77096669
ST6GALNAC5	42.6639878307849	6.49979651520498e-11	1.50203797669872e-06	chr1	77333186	77529737
PIGK	41.277854600143	1.3205654826958e-10	3.05169477396172e-06	chr1	77554667	77685132
AK5	41.277854600143	1.3205654826958e-10	3.05169477396172e-06	chr1	77747662	78025654
ZZZ3	39.1694441246395	3.88574111285898e-10	8.97955913770582e-06	chr1	78030190	78149104
USP33	39.1694441246395	3.88574111285898e-10	8.97955913770582e-06	chr1	78161674	78225564
NEXN	39.1694441246395	3.88574111285898e-10	8.97955913770582e-06	chr1	78354200	78409578
FUBP1	39.1694441246395	3.88574111285898e-10	8.97955913770582e-06	chr1	78412167	78444777
DNAJB4	39.1694441246395	3.88574111285898e-10	8.97955913770582e-06	chr1	78444934	78482995
GIPC2	39.1694441246395	3.88574111285898e-10	8.97955913770582e-06	chr1	78511589	78603112
MGC27382	39.1694441246395	3.88574111285898e-10	8.97955913770582e-06	chr1	78695283	78835147
PTGFR	39.1694441246395	3.88574111285898e-10	8.97955913770582e-06	chr1	78956728	79006386
IFI44L	39.1694441246395	3.88574111285898e-10	8.97955913770582e-06	chr1	79086088	79111830
IFI44	39.1694441246395	3.88574111285898e-10	8.97955913770582e-06	chr1	79115477	79129763
TTLL7	38.0098702683426	7.03876437556758e-10	1.62658805954991e-05	chr1	84335057	84464833
PRKACB	38.0098702683426	7.03876437556758e-10	1.62658805954991e-05	chr1	84543745	84704181
SAMD13	36.7167957281491	1.36597485935606e-09	3.15663130248592e-05	chr1	84764049	84816481
UOX	36.7167957281491	1.36597485935606e-09	3.15663130248592e-05	chr1	84830641	84863576
DNASE2B	38.0098702683426	7.03876437556758e-10	1.62658805954991e-05	chr1	84864215	84880691
RPF1	38.0098702683426	7.03876437556758e-10	1.62658805954991e-05	chr1	84944920	84964033
GNG5	38.0098702683426	7.03876437556758e-10	1.62658805954991e-05	chr1	84964006	84972262
CTBS	38.0098702683426	7.03876437556758e-10	1.62658805954991e-05	chr1	85018804	85040163
SSX2IP	38.0098702683426	7.03876437556758e-10	1.62658805954991e-05	chr1	85109390	85156440
LPAR3	38.0098702683426	7.03876437556758e-10	1.62658805954991e-05	chr1	85279086	85358896
MCOLN2	38.0098702683426	7.03876437556758e-10	1.62658805954991e-05	chr1	85391266	85462796
MCOLN3	38.0098702683426	7.03876437556758e-10	1.62658805954991e-05	chr1	85483765	85514223
WDR63	36.7167957281491	1.36597485935606e-09	3.15663130248592e-05	chr1	85527993	85598821
MIR4423	35.9954423933236	1.97779594637036e-09	4.57048865246726e-05	chr1	85599477	85599556
SYDE2	35.9954423933236	1.97779594637036e-09	4.57048865246726e-05	chr1	85623356	85666728
C1orf52	35.9954423933236	1.97779594637036e-09	4.57048865246726e-05	chr1	85715637	85725355
BCL10	35.9954423933236	1.97779594637036e-09	4.57048865246726e-05	chr1	85731460	85742587
LOC646626	35.9954423933236	1.97779594637036e-09	4.57048865246726e-05	chr1	85742041	85865646
DDAH1	37.2771898826587	1.02476221240909e-09	2.36812299665617e-05	chr1	85784168	86044046
ZNHIT6	38.5846893429716	5.24285925912713e-10	1.21157234619169e-05	chr1	86115106	86174116
COL24A1	35.9954423933236	1.97779594637036e-09	4.57048865246726e-05	chr1	86194916	86622446
ODF2L	35.9954423933236	1.97779594637036e-09	4.57048865246726e-05	chr1	86812507	86862025
CLCA2	35.9954423933236	1.97779594637036e-09	4.57048865246726e-05	chr1	86889769	86922240
CLCA1	35.9954423933236	1.97779594637036e-09	4.57048865246726e-05	chr1	86934395	86965974
CLCA4	35.9954423933236	1.97779594637036e-09	4.57048865246726e-05	chr1	87012759	87046432
CLCA3P	34.7392252425079	3.76959250820375e-09	8.71115132720805e-05	chr1	87099959	87121059
SH3GLB1	34.7392252425079	3.76959250820375e-09	8.71115132720805e-05	chr1	87170253	87213867
HS2ST1	34.7392252425079	3.76959250820375e-09	8.71115132720805e-05	chr1	87380335	87575681
LMO4	34.7392252425079	3.76959250820375e-09	8.71115132720805e-05	chr1	87794151	87814607
PKN2	34.7392252425079	3.76959250820375e-09	8.71115132720805e-05	chr1	89149922	89301938
GTF2B	35.9954423933236	1.97779594637036e-09	4.57048865246726e-05	chr1	89318321	89357301
RBMXL1	36.7167957281491	1.36597485935606e-09	3.15663130248592e-05	chr1	89445139	89458643
GBP3	36.7167957281491	1.36597485935606e-09	3.15663130248592e-05	chr1	89472360	89488549
GBP1	38.0098702683426	7.03876437556758e-10	1.62658805954991e-05	chr1	89517987	89531043
GBP2	38.0098702683426	7.03876437556758e-10	1.62658805954991e-05	chr1	89571843	89616258
GBP7	36.7167957281491	1.36597485935606e-09	3.15663130248592e-05	chr1	89597434	89641723
GBP4	36.7167957281491	1.36597485935606e-09	3.15663130248592e-05	chr1	89646831	89664633
GBP5	36.7167957281491	1.36597485935606e-09	3.15663130248592e-05	chr1	89724634	89738544
GBP6	36.7167957281491	1.36597485935606e-09	3.15663130248592e-05	chr1	89829436	89853719
GBP1P1	36.7167957281491	1.36597485935606e-09	3.15663130248592e-05	chr1	89873238	89890493
LRRC8B	36.7167957281491	1.36597485935606e-09	3.15663130248592e-05	chr1	89990397	90063420
LRRC8C	36.7167957281491	1.36597485935606e-09	3.15663130248592e-05	chr1	90098644	90185094
LRRC8D	36.7167957281491	1.36597485935606e-09	3.15663130248592e-05	chr1	90286573	90401989
GEMIN8P4	36.7167957281491	1.36597485935606e-09	3.15663130248592e-05	chr1	90458824	90460525
ZNF326	36.7167957281491	1.36597485935606e-09	3.15663130248592e-05	chr1	90460678	90494094
BARHL2	35.4492102515844	2.61788508672497e-09	6.04967064691273e-05	chr1	91177579	91182794
ZNF644	34.7392252425079	3.76959250820375e-09	8.71115132720805e-05	chr1	91380857	91487812
HFM1	35.9954423933236	1.97779594637036e-09	4.57048865246726e-05	chr1	91726323	91870426
CDC7	35.9954423933236	1.97779594637036e-09	4.57048865246726e-05	chr1	91966404	91991321
TGFBR3	37.4447383965534	9.40400500021715e-10	2.17317151550018e-05	chr1	92145900	92371559
BRDT	37.4447383965534	9.40400500021715e-10	2.17317151550018e-05	chr1	92414928	92479985
EPHX4	37.4447383965534	9.40400500021715e-10	2.17317151550018e-05	chr1	92495533	92529093
BTBD8	37.4447383965534	9.40400500021715e-10	2.17317151550018e-05	chr1	92545862	92613401
KIAA1107	35.4492102515844	2.61788508672497e-09	6.04967064691273e-05	chr1	92632609	92650280
C1orf146	35.4492102515844	2.61788508672497e-09	6.04967064691273e-05	chr1	92683573	92711367
GLMN	35.4492102515844	2.61788508672497e-09	6.04967064691273e-05	chr1	92711955	92764566
RPAP2	35.4492102515844	2.61788508672497e-09	6.04967064691273e-05	chr1	92764522	92853732
GFI1	35.4492102515844	2.61788508672497e-09	6.04967064691273e-05	chr1	92940318	92952433
EVI5	35.4492102515844	2.61788508672497e-09	6.04967064691273e-05	chr1	92974253	93257961
RPL5	35.4492102515844	2.61788508672497e-09	6.04967064691273e-05	chr1	93297594	93307481
SNORD21	35.4492102515844	2.61788508672497e-09	6.04967064691273e-05	chr1	93302846	93302940
SNORA66	35.4492102515844	2.61788508672497e-09	6.04967064691273e-05	chr1	93306276	93306408
MTF2	35.4492102515844	2.61788508672497e-09	6.04967064691273e-05	chr1	93544792	93604638
TMED5	36.7167957281491	1.36597485935606e-09	3.15663130248592e-05	chr1	93615299	93646246
CCDC18	36.7167957281491	1.36597485935606e-09	3.15663130248592e-05	chr1	93646281	93744287
DR1	36.7167957281491	1.36597485935606e-09	3.15663130248592e-05	chr1	93811478	93828148
FNBP1L	35.4492102515844	2.61788508672497e-09	6.04967064691273e-05	chr1	93913688	94020218
BCAR3	35.4492102515844	2.61788508672497e-09	6.04967064691273e-05	chr1	94027343	94312706
MIR760	35.4492102515844	2.61788508672497e-09	6.04967064691273e-05	chr1	94312388	94312467
DNTTIP2	35.4492102515844	2.61788508672497e-09	6.04967064691273e-05	chr1	94335014	94344762
GCLM	35.4492102515844	2.61788508672497e-09	6.04967064691273e-05	chr1	94352590	94375012
ABCA4	35.4492102515844	2.61788508672497e-09	6.04967064691273e-05	chr1	94458394	94586705
ARHGAP29	35.4492102515844	2.61788508672497e-09	6.04967064691273e-05	chr1	94615403	94740624
ABCD3	35.4492102515844	2.61788508672497e-09	6.04967064691273e-05	chr1	94883933	94984219
F3	34.7392252425079	3.76959250820375e-09	8.71115132720805e-05	chr1	94994732	95007413
SLC44A3	38.0098702683426	7.03876437556758e-10	1.62658805954991e-05	chr1	95285898	95360803
CNN3	36.7167957281491	1.36597485935606e-09	3.15663130248592e-05	chr1	95362507	95392735
LOC729970	36.7167957281491	1.36597485935606e-09	3.15663130248592e-05	chr1	95393584	95428826
ALG14	36.7167957281491	1.36597485935606e-09	3.15663130248592e-05	chr1	95448279	95538507
RWDD3	38.0098702683426	7.03876437556758e-10	1.62658805954991e-05	chr1	95699711	95712781
PTBP2	38.0098702683426	7.03876437556758e-10	1.62658805954991e-05	chr1	97187175	97280605
DPYD	38.0098702683426	7.03876437556758e-10	1.62658805954991e-05	chr1	97543300	98386615
MIR137HG	39.3286540058372	3.58146803270926e-10	8.27641447678783e-06	chr1	98453556	98515249
MIR137	39.3286540058372	3.58146803270926e-10	8.27641447678783e-06	chr1	98511626	98511727
MIR2682	39.3286540058372	3.58146803270926e-10	8.27641447678783e-06	chr1	98510799	98510907
SNX7	39.3286540058372	3.58146803270926e-10	8.27641447678783e-06	chr1	99127236	99226056
LOC100129620	39.3286540058372	3.58146803270926e-10	8.27641447678783e-06	chr1	99469832	99614408
PALMD	39.3286540058372	3.58146803270926e-10	8.27641447678783e-06	chr1	100111431	100160097
FRRS1	39.3286540058372	3.58146803270926e-10	8.27641447678783e-06	chr1	100174259	100231349
AGL	39.3286540058372	3.58146803270926e-10	8.27641447678783e-06	chr1	100315640	100389579
SLC35A3	40.6733717916973	1.79922338039156e-10	4.15782530974686e-06	chr1	100435345	100492534
SASS6	40.6733717916973	1.79922338039156e-10	4.15782530974686e-06	chr1	100549102	100598511
LRRC39	40.6733717916973	1.79922338039156e-10	4.15782530974686e-06	chr1	100614004	100643829
DBT	40.6733717916973	1.79922338039156e-10	4.15782530974686e-06	chr1	100652478	100715409
MIR553	40.6733717916973	1.79922338039156e-10	4.15782530974686e-06	chr1	100746797	100746864
CDC14A	40.6733717916973	1.79922338039156e-10	4.15782530974686e-06	chr1	100810584	100985833
GPR88	40.6733717916973	1.79922338039156e-10	4.15782530974686e-06	chr1	101003728	101007583
VCAM1	40.6733717916973	1.79922338039156e-10	4.15782530974686e-06	chr1	101185196	101204601
EXTL2	40.6733717916973	1.79922338039156e-10	4.15782530974686e-06	chr1	101337928	101360735
SLC30A7	40.6733717916973	1.79922338039156e-10	4.15782530974686e-06	chr1	101361632	101447311
DPH5	40.6733717916973	1.79922338039156e-10	4.15782530974686e-06	chr1	101455180	101491644
S1PR1	39.9181671673043	2.64828541362871e-10	6.11992276235459e-06	chr1	101702305	101707076
OLFM3	39.9181671673043	2.64828541362871e-10	6.11992276235459e-06	chr1	102268127	102462790
DNAJA1P5	39.9181671673043	2.64828541362871e-10	6.11992276235459e-06	chr1	102337567	102360299
COL11A1	37.2771898826587	1.02476221240909e-09	2.36812299665617e-05	chr1	103342023	103574052
RNPC3	39.9181671673043	2.64828541362871e-10	6.11992276235459e-06	chr1	104068578	104097859
AMY2B	39.9181671673043	2.64828541362871e-10	6.11992276235459e-06	chr1	104078748	104153092
AMY2A	39.9181671673043	2.64828541362871e-10	6.11992276235459e-06	chr1	104159999	104168400
LOC100129138	38.5846893429716	5.24285925912713e-10	1.21157234619169e-05	chr1	104615645	104619693
PRMT6	39.9181671673043	2.64828541362871e-10	6.11992276235459e-06	chr1	107599267	107601916
NTNG1	39.9181671673043	2.64828541362871e-10	6.11992276235459e-06	chr1	107682629	108024475
VAV3	39.9181671673043	2.64828541362871e-10	6.11992276235459e-06	chr1	108113782	108507545
SLC25A24	39.9181671673043	2.64828541362871e-10	6.11992276235459e-06	chr1	108677344	108742980
NBPF4	39.9181671673043	2.64828541362871e-10	6.11992276235459e-06	chr1	108765963	108786703
NBPF6	39.9181671673043	2.64828541362871e-10	6.11992276235459e-06	chr1	108992904	109013260
FAM102B	39.9181671673043	2.64828541362871e-10	6.11992276235459e-06	chr1	109102971	109181949
HENMT1	39.9181671673043	2.64828541362871e-10	6.11992276235459e-06	chr1	109190910	109204148
PRPF38B	39.9181671673043	2.64828541362871e-10	6.11992276235459e-06	chr1	109234932	109244422
FNDC7	39.9181671673043	2.64828541362871e-10	6.11992276235459e-06	chr1	109255556	109285367
STXBP3	39.9181671673043	2.64828541362871e-10	6.11992276235459e-06	chr1	109289285	109352148
AKNAD1	39.9181671673043	2.64828541362871e-10	6.11992276235459e-06	chr1	109358520	109506121
GPSM2	39.9181671673043	2.64828541362871e-10	6.11992276235459e-06	chr1	109419603	109476957
CLCC1	40.6733717916973	1.79922338039156e-10	4.15782530974686e-06	chr1	109472130	109506121
WDR47	41.4350651099208	1.21851942848285e-10	2.81587654728102e-06	chr1	109512838	109584850
TAF13	41.4350651099208	1.21851942848285e-10	2.81587654728102e-06	chr1	109606998	109618624
TMEM167B	41.4350651099208	1.21851942848285e-10	2.81587654728102e-06	chr1	109633403	109639554
SCARNA2	41.4350651099208	1.21851942848285e-10	2.81587654728102e-06	chr1	109642815	109643234
C1orf194	41.4350651099208	1.21851942848285e-10	2.81587654728102e-06	chr1	109648573	109656479
KIAA1324	42.2032549470084	8.22629868140364e-11	1.90101536228557e-06	chr1	109656585	109749403
CELSR2	42.2032549470084	8.22629868140364e-11	1.90101536228557e-06	chr1	109792641	109818378
PSRC1	42.2032549470084	8.22629868140364e-11	1.90101536228557e-06	chr1	109822176	109825808
MYBPHL	42.2032549470084	8.22629868140364e-11	1.90101536228557e-06	chr1	109834987	109849663
SORT1	42.2032549470084	8.22629868140364e-11	1.90101536228557e-06	chr1	109852188	109940563
PSMA5	42.2032549470084	8.22629868140364e-11	1.90101536228557e-06	chr1	109941653	109969108
SYPL2	42.2032549470084	8.22629868140364e-11	1.90101536228557e-06	chr1	110009100	110024764
ATXN7L2	42.2032549470084	8.22629868140364e-11	1.90101536228557e-06	chr1	110026561	110035420
CYB561D1	42.2032549470084	8.22629868140364e-11	1.90101536228557e-06	chr1	110036658	110043063
AMIGO1	42.2032549470084	8.22629868140364e-11	1.90101536228557e-06	chr1	110049446	110052336
GNAI3	42.2032549470084	8.22629868140364e-11	1.90101536228557e-06	chr1	110091186	110138454
GPR61	42.2032549470084	8.22629868140364e-11	1.90101536228557e-06	chr1	110082494	110088455
MIR197	42.2032549470084	8.22629868140364e-11	1.90101536228557e-06	chr1	110141515	110141589
GNAT2	42.2032549470084	8.22629868140364e-11	1.90101536228557e-06	chr1	110145889	110155705
AMPD2	42.2032549470084	8.22629868140364e-11	1.90101536228557e-06	chr1	110162126	110174677
GSTM4	42.2032549470084	8.22629868140364e-11	1.90101536228557e-06	chr1	110198698	110208123
GSTM2	42.2032549470084	8.22629868140364e-11	1.90101536228557e-06	chr1	110198698	110226619
GSTM1	42.2032549470084	8.22629868140364e-11	1.90101536228557e-06	chr1	110230418	110236367
GSTM5	42.2032549470084	8.22629868140364e-11	1.90101536228557e-06	chr1	110254864	110260890
GSTM3	42.2032549470084	8.22629868140364e-11	1.90101536228557e-06	chr1	110276554	110283660
EPS8L3	42.2032549470084	8.22629868140364e-11	1.90101536228557e-06	chr1	110292702	110306644
CSF1	41.4350651099208	1.21851942848285e-10	2.81587654728102e-06	chr1	110453233	110473616
AHCYL1	40.0791411195708	2.43879271318828e-10	5.6358060809068e-06	chr1	110527387	110566364
ALX3	41.4350651099208	1.21851942848285e-10	2.81587654728102e-06	chr1	110602997	110613322
UBL4B	41.4350651099208	1.21851942848285e-10	2.81587654728102e-06	chr1	110655062	110656569
SLC6A17	41.4350651099208	1.21851942848285e-10	2.81587654728102e-06	chr1	110693132	110744823
KCNC4	41.4350651099208	1.21851942848285e-10	2.81587654728102e-06	chr1	110753336	110776674
RBM15	40.0791411195708	2.43879271318828e-10	5.6358060809068e-06	chr1	110881945	110889303
SLC16A4	40.0791411195708	2.43879271318828e-10	5.6358060809068e-06	chr1	110905473	110933704
PROK1	40.0791411195708	2.43879271318828e-10	5.6358060809068e-06	chr1	110993788	110999976
CYMP	40.0791411195708	2.43879271318828e-10	5.6358060809068e-06	chr1	111016378	111033891
KCNA10	40.0791411195708	2.43879271318828e-10	5.6358060809068e-06	chr1	111059839	111061797
KCNA2	40.0791411195708	2.43879271318828e-10	5.6358060809068e-06	chr1	111136202	111174096
KCNA3	40.0791411195708	2.43879271318828e-10	5.6358060809068e-06	chr1	111214310	111217655
CD53	40.0791411195708	2.43879271318828e-10	5.6358060809068e-06	chr1	111413821	111442558
LRIF1	41.4350651099208	1.21851942848285e-10	2.81587654728102e-06	chr1	111489812	111506566
DRAM2	41.4350651099208	1.21851942848285e-10	2.81587654728102e-06	chr1	111659954	111682838
CEPT1	41.4350651099208	1.21851942848285e-10	2.81587654728102e-06	chr1	111682249	111727724
DENND2D	41.4350651099208	1.21851942848285e-10	2.81587654728102e-06	chr1	111728591	111747160
CHI3L2	41.4350651099208	1.21851942848285e-10	2.81587654728102e-06	chr1	111770281	111786062
CHIA	41.4350651099208	1.21851942848285e-10	2.81587654728102e-06	chr1	111833474	111863188
OVGP1	41.4350651099208	1.21851942848285e-10	2.81587654728102e-06	chr1	111956937	111970399
WDR77	41.4350651099208	1.21851942848285e-10	2.81587654728102e-06	chr1	111982512	111991830
C1orf162	40.6733717916973	1.79922338039156e-10	4.15782530974686e-06	chr1	112016604	112021134
ADORA3	40.6733717916973	1.79922338039156e-10	4.15782530974686e-06	chr1	112025970	112106597
RAP1A	40.6733717916973	1.79922338039156e-10	4.15782530974686e-06	chr1	112085055	112256101
DDX20	40.6733717916973	1.79922338039156e-10	4.15782530974686e-06	chr1	112298190	112310199
KCND3	39.3286540058372	3.58146803270926e-10	8.27641447678783e-06	chr1	112318454	112531777
CTTNBP2NL	39.3286540058372	3.58146803270926e-10	8.27641447678783e-06	chr1	112938800	113003786
MIR4256	39.3286540058372	3.58146803270926e-10	8.27641447678783e-06	chr1	113004392	113004455
WNT2B	39.3286540058372	3.58146803270926e-10	8.27641447678783e-06	chr1	113010040	113063910
ST7L	39.3286540058372	3.58146803270926e-10	8.27641447678783e-06	chr1	113066141	113162405
CAPZA1	39.3286540058372	3.58146803270926e-10	8.27641447678783e-06	chr1	113162075	113214241
MOV10	39.3286540058372	3.58146803270926e-10	8.27641447678783e-06	chr1	113217048	113243368
RHOC	39.3286540058372	3.58146803270926e-10	8.27641447678783e-06	chr1	113243749	113250025
PPM1J	39.3286540058372	3.58146803270926e-10	8.27641447678783e-06	chr1	113252616	113257950
SLC16A1	39.3286540058372	3.58146803270926e-10	8.27641447678783e-06	chr1	113454470	113498975
AKR7A2P1	39.3286540058372	3.58146803270926e-10	8.27641447678783e-06	chr1	113465972	113467295
LRIG2	39.3286540058372	3.58146803270926e-10	8.27641447678783e-06	chr1	113615831	113667342
LOC643441	39.3286540058372	3.58146803270926e-10	8.27641447678783e-06	chr1	113739404	113748875
MAGI3	39.3286540058372	3.58146803270926e-10	8.27641447678783e-06	chr1	113933475	114228545
PHTF1	39.3286540058372	3.58146803270926e-10	8.27641447678783e-06	chr1	114239824	114302098
RSBN1	39.3286540058372	3.58146803270926e-10	8.27641447678783e-06	chr1	114304454	114355070
PTPN22	39.3286540058372	3.58146803270926e-10	8.27641447678783e-06	chr1	114356433	114414375
BCL2L15	39.3286540058372	3.58146803270926e-10	8.27641447678783e-06	chr1	114419436	114430169
AP4B1	39.3286540058372	3.58146803270926e-10	8.27641447678783e-06	chr1	114437371	114447741
DCLRE1B	39.3286540058372	3.58146803270926e-10	8.27641447678783e-06	chr1	114447915	114456708
HIPK1	39.3286540058372	3.58146803270926e-10	8.27641447678783e-06	chr1	114471996	114520491
OLFML3	39.3286540058372	3.58146803270926e-10	8.27641447678783e-06	chr1	114522030	114524876
SYT6	39.3286540058372	3.58146803270926e-10	8.27641447678783e-06	chr1	114631914	114696472
TRIM33	39.9181671673043	2.64828541362871e-10	6.11992276235459e-06	chr1	114935399	115053781
BCAS2	39.1694441246395	3.88574111285898e-10	8.97955913770582e-06	chr1	115110181	115124265
DENND2C	39.1694441246395	3.88574111285898e-10	8.97955913770582e-06	chr1	115064017	115213044
AMPD1	39.1694441246395	3.88574111285898e-10	8.97955913770582e-06	chr1	115215720	115238239
NRAS	39.1694441246395	3.88574111285898e-10	8.97955913770582e-06	chr1	115247085	115259515
CSDE1	39.1694441246395	3.88574111285898e-10	8.97955913770582e-06	chr1	115259534	115300671
SIKE1	39.1694441246395	3.88574111285898e-10	8.97955913770582e-06	chr1	115312105	115323308
SYCP1	39.1694441246395	3.88574111285898e-10	8.97955913770582e-06	chr1	115397455	115537990
TSHB	39.1694441246395	3.88574111285898e-10	8.97955913770582e-06	chr1	115572445	115576930
TSPAN2	39.1694441246395	3.88574111285898e-10	8.97955913770582e-06	chr1	115590633	115632121
NGF	38.4271962700708	5.68348174997492e-10	1.3133957976017e-05	chr1	115828537	115880857
VANGL1	38.4271962700708	5.68348174997492e-10	1.3133957976017e-05	chr1	116184574	116240845
CASQ2	38.4271962700708	5.68348174997492e-10	1.3133957976017e-05	chr1	116242626	116311426
NHLH2	38.4271962700708	5.68348174997492e-10	1.3133957976017e-05	chr1	116378999	116383747
SLC22A15	38.4271962700708	5.68348174997492e-10	1.3133957976017e-05	chr1	116519119	116612675
MAB21L3	38.4271962700708	5.68348174997492e-10	1.3133957976017e-05	chr1	116654376	116677861
ATP1A1	36.9621041782468	1.20447629539164e-09	2.78342427102054e-05	chr1	116915004	116947396
CD58	36.9621041782468	1.20447629539164e-09	2.78342427102054e-05	chr1	117057156	117113715
IGSF3	36.9621041782468	1.20447629539164e-09	2.78342427102054e-05	chr1	117117020	117210377
MIR320B1	36.9621041782468	1.20447629539164e-09	2.78342427102054e-05	chr1	117214371	117214449
CD2	36.9621041782468	1.20447629539164e-09	2.78342427102054e-05	chr1	117297086	117311851
PTGFRN	36.9621041782468	1.20447629539164e-09	2.78342427102054e-05	chr1	117452689	117532972
CD101	36.9621041782468	1.20447629539164e-09	2.78342427102054e-05	chr1	117544372	117579173
TTF2	36.9621041782468	1.20447629539164e-09	2.78342427102054e-05	chr1	117602949	117645491
MIR942	36.9621041782468	1.20447629539164e-09	2.78342427102054e-05	chr1	117637265	117637350
TRIM45	36.9621041782468	1.20447629539164e-09	2.78342427102054e-05	chr1	117653677	117664411
VTCN1	36.9621041782468	1.20447629539164e-09	2.78342427102054e-05	chr1	117686209	117753582
MAN1A2	36.9621041782468	1.20447629539164e-09	2.78342427102054e-05	chr1	117910085	118068320
GDAP2	36.9621041782468	1.20447629539164e-09	2.78342427102054e-05	chr1	118406107	118472302
WDR3	36.9621041782468	1.20447629539164e-09	2.78342427102054e-05	chr1	118472372	118503049
SPAG17	36.9621041782468	1.20447629539164e-09	2.78342427102054e-05	chr1	118496288	118727848
TBX15	38.2766658404539	6.13923816836175e-10	1.41871654832672e-05	chr1	119425666	119532179
WARS2	38.2766658404539	6.13923816836175e-10	1.41871654832672e-05	chr1	119573839	119683295
HAO2	39.6178615467464	3.08845614984213e-10	7.13711331667018e-06	chr1	119911402	119936751
HSD3B2	39.6178615467464	3.08845614984213e-10	7.13711331667018e-06	chr1	119957270	119989122
HSD3B1	39.6178615467464	3.08845614984213e-10	7.13711331667018e-06	chr1	120049826	120057681
HSD3BP4	39.6178615467464	3.08845614984213e-10	7.13711331667018e-06	chr1	120106503	120115199
ZNF697	41.1281275216817	1.42569791956559e-10	3.29464532232412e-06	chr1	120162000	120190390
PHGDH	41.1281275216817	1.42569791956559e-10	3.29464532232412e-06	chr1	120254419	120286849
HMGCS2	41.1281275216817	1.42569791956559e-10	3.29464532232412e-06	chr1	120290619	120311555
REG4	42.5186482432419	7.00115278540908e-11	1.61789639718018e-06	chr1	120336641	120354203
NBPF7	40.985939389351	1.53328352580842e-10	3.54326489979068e-06	chr1	120377388	120387503
ADAM30	40.985939389351	1.53328352580842e-10	3.54326489979068e-06	chr1	120436156	120439147
NOTCH2	39.3286540058372	3.58146803270926e-10	8.27641447678783e-06	chr1	120454176	120612317
ACP6	1.67638834097445	0.195405049078355	1	chr1	147119168	147142634
ANKRD34A	1.67638834097445	0.195405049078355	1	chr1	145470508	145475647
ANKRD35	1.67638834097445	0.195405049078355	1	chr1	145549209	145568526
BCL9	1.67638834097445	0.195405049078355	1	chr1	147013182	147098015
BOLA1	1.67638834097445	0.195405049078355	1	chr1	149871155	149872348
CD160	1.67638834097445	0.195405049078355	1	chr1	145695798	145715565
CHD1L	1.67638834097445	0.195405049078355	1	chr1	146714291	146767447
EMBP1	1.67638834097445	0.195405049078355	1	chr1	121260910	121313686
FAM72B	1.67638834097445	0.195405049078355	1	chr1	120839005	120855681
FAM72D	1.67638834097445	0.195405049078355	1	chr1	143896452	143913143
FCGR1A	1.67638834097445	0.195405049078355	1	chr1	149754250	149764074
FCGR1B	1.67638834097445	0.195405049078355	1	chr1	120926128	120935944
FMO5	1.67638834097445	0.195405049078355	1	chr1	146655884	146697230
GJA5	1.67638834097445	0.195405049078355	1	chr1	147228332	147245484
GJA8	1.67638834097445	0.195405049078355	1	chr1	147374946	147381395
GPR89A	1.67638834097445	0.195405049078355	1	chr1	145764595	145827103
GPR89B	1.67638834097445	0.195405049078355	1	chr1	147400506	147465755
ITGA10	1.67638834097445	0.195405049078355	1	chr1	145524990	145543868
LIX1L	1.67638834097445	0.195405049078355	1	chr1	145477085	145499091
LOC653513	1.67638834097445	0.195405049078355	1	chr1	144676437	145039992
LOC728989	1.67638834097445	0.195405049078355	1	chr1	146490895	146514599
NBPF10	1.67638834097445	0.195405049078355	1	chr1	145209111	146467744
NBPF14	1.67638834097445	0.195405049078355	1	chr1	148003642	148346929
NBPF15	1.67638834097445	0.195405049078355	1	chr1	148558188	148596267
NUDT17	1.67638834097445	0.195405049078355	1	chr1	145586493	145589435
PDE4DIP	1.67638834097445	0.195405049078355	1	chr1	144676437	145076186
PDZK1	1.67638834097445	0.195405049078355	1	chr1	145727666	145764206
PEX11B	1.67638834097445	0.195405049078355	1	chr1	145516165	145523732
PFN1P2	1.67638834097445	0.195405049078355	1	chr1	144610815	144612727
PIAS3	1.67638834097445	0.195405049078355	1	chr1	145575290	145586546
POLR3C	1.67638834097445	0.195405049078355	1	chr1	145592605	145610884
POLR3GL	1.67638834097445	0.195405049078355	1	chr1	145456236	145470387
PPIAL4D	1.67638834097445	0.195405049078355	1	chr1	148201752	148202536
PPIAL4E	1.67638834097445	0.195405049078355	1	chr1	148644011	148644795
PPIAL4F	1.67638834097445	0.195405049078355	1	chr1	148806015	148806799
PPIAL4G	1.67638834097445	0.195405049078355	1	chr1	143767144	143767881
PRKAB2	1.67638834097445	0.195405049078355	1	chr1	146626685	146644129
RBM8A	1.67638834097445	0.195405049078355	1	chr1	145507557	145513535
RNF115	1.67638834097445	0.195405049078355	1	chr1	145611036	145688776
SEC22B	1.67638834097445	0.195405049078355	1	chr1	145096407	145116997
SV2A	1.74473642936198	0.186539807147457	1	chr1	149874872	149889434
TXNIP	1.67638834097445	0.195405049078355	1	chr1	145438462	145442628
MTMR11	21.1455971952935	4.25678089741625e-06	0.0983699497583921	chr1	149900543	149908791
SF3B4	21.1455971952935	4.25678089741625e-06	0.0983699497583921	chr1	149895209	149900144
OTUD7B	21.1455971952935	4.25678089741625e-06	0.0983699497583921	chr1	149912232	149982686
VPS45	21.1354087719443	4.27947212607677e-06	0.0988943213615081	chr1	150039342	150117505
PLEKHO1	21.1354087719443	4.27947212607677e-06	0.0988943213615081	chr1	150121767	150131825
ANP32E	20.002257761535	7.73507801440365e-06	0.178749917834854	chr1	150190717	150208504
CA14	20.002257761535	7.73507801440365e-06	0.178749917834854	chr1	150230218	150237480
APH1A	20.002257761535	7.73507801440365e-06	0.178749917834854	chr1	150237799	150241609
C1orf54	20.002257761535	7.73507801440365e-06	0.178749917834854	chr1	150244773	150253335
MRPS21	21.1354087719443	4.27947212607677e-06	0.0988943213615081	chr1	150266269	150280819
PRPF3	21.1354087719443	4.27947212607677e-06	0.0988943213615081	chr1	150293928	150325704
RPRD2	22.288715839371	2.34581042839596e-06	0.0542093331898022	chr1	150336990	150449041
TARS2	22.288715839371	2.34581042839596e-06	0.0542093331898022	chr1	150459840	150480085
ECM1	22.288715839371	2.34581042839596e-06	0.0542093331898022	chr1	150480487	150486265
ADAMTSL4	22.288715839371	2.34581042839596e-06	0.0542093331898022	chr1	150521898	150533412
MIR4257	22.288715839371	2.34581042839596e-06	0.0542093331898022	chr1	150524405	150524490
MCL1	22.288715839371	2.34581042839596e-06	0.0542093331898022	chr1	150547027	150552214
ENSA	22.288715839371	2.34581042839596e-06	0.0542093331898022	chr1	150594599	150602098
GOLPH3L	23.4616539155213	1.27428459455891e-06	0.0294474426956619	chr1	150618701	150669672
HORMAD1	22.288715839371	2.34581042839596e-06	0.0542093331898022	chr1	150670535	150693364
CTSS	22.288715839371	2.34581042839596e-06	0.0542093331898022	chr1	150702672	150738433
CTSK	22.288715839371	2.34581042839596e-06	0.0542093331898022	chr1	150768684	150780917
ARNT	22.288715839371	2.34581042839596e-06	0.0542093331898022	chr1	150782181	150849244
SETDB1	22.288715839371	2.34581042839596e-06	0.0542093331898022	chr1	150898815	150937220
CERS2	22.288715839371	2.34581042839596e-06	0.0542093331898022	chr1	150937649	150947479
ANXA9	22.288715839371	2.34581042839596e-06	0.0542093331898022	chr1	150954499	150968114
BNIPL	22.288715839371	2.34581042839596e-06	0.0542093331898022	chr1	151009029	151020076
C1orf56	22.288715839371	2.34581042839596e-06	0.0542093331898022	chr1	151020259	151023871
CDC42SE1	22.288715839371	2.34581042839596e-06	0.0542093331898022	chr1	151023447	151032125
MLLT11	22.288715839371	2.34581042839596e-06	0.0542093331898022	chr1	151032151	151040973
GABPB2	22.288715839371	2.34581042839596e-06	0.0542093331898022	chr1	151043080	151091007
SEMA6C	22.288715839371	2.34581042839596e-06	0.0542093331898022	chr1	151104163	151119140
LYSMD1	22.288715839371	2.34581042839596e-06	0.0542093331898022	chr1	151132224	151138424
TNFAIP8L2-SCNM1	22.288715839371	2.34581042839596e-06	0.0542093331898022	chr1	151129105	151142773
TNFAIP8L2	22.288715839371	2.34581042839596e-06	0.0542093331898022	chr1	151129105	151132225
SCNM1	22.288715839371	2.34581042839596e-06	0.0542093331898022	chr1	151138498	151142773
TMOD4	22.288715839371	2.34581042839596e-06	0.0542093331898022	chr1	151142463	151148547
VPS72	22.288715839371	2.34581042839596e-06	0.0542093331898022	chr1	151148776	151162689
PIP5K1A	23.4616539155213	1.27428459455891e-06	0.0294474426956619	chr1	151171021	151222007
PSMD4	23.4616539155213	1.27428459455891e-06	0.0294474426956619	chr1	151227197	151239954
ZNF687	23.4616539155213	1.27428459455891e-06	0.0294474426956619	chr1	151254094	151264381
PI4KB	23.4616539155213	1.27428459455891e-06	0.0294474426956619	chr1	151264273	151300191
RFX5	23.4616539155213	1.27428459455891e-06	0.0294474426956619	chr1	151313116	151319769
SELENBP1	23.4616539155213	1.27428459455891e-06	0.0294474426956619	chr1	151336778	151345210
POGZ	23.4616539155213	1.27428459455891e-06	0.0294474426956619	chr1	151375200	151431941
PSMB4	23.4616539155213	1.27428459455891e-06	0.0294474426956619	chr1	151372041	151374412
CGN	21.1354087719443	4.27947212607677e-06	0.0988943213615081	chr1	151483862	151511167
MIR554	21.1354087719443	4.27947212607677e-06	0.0988943213615081	chr1	151518272	151518367
TUFT1	21.1354087719443	4.27947212607677e-06	0.0988943213615081	chr1	151512781	151556059
SNX27	21.1354087719443	4.27947212607677e-06	0.0988943213615081	chr1	151584541	151671559
CELF3	21.1354087719443	4.27947212607677e-06	0.0988943213615081	chr1	151672534	151689290
RIIAD1	21.1354087719443	4.27947212607677e-06	0.0988943213615081	chr1	151682909	151702082
MRPL9	21.1354087719443	4.27947212607677e-06	0.0988943213615081	chr1	151732123	151736040
OAZ3	21.1354087719443	4.27947212607677e-06	0.0988943213615081	chr1	151735445	151743806
TDRKH	21.1354087719443	4.27947212607677e-06	0.0988943213615081	chr1	151742583	151763010
LINGO4	21.1354087719443	4.27947212607677e-06	0.0988943213615081	chr1	151772765	151777882
RORC	21.1354087719443	4.27947212607677e-06	0.0988943213615081	chr1	151778547	151804348
C2CD4D	21.1354087719443	4.27947212607677e-06	0.0988943213615081	chr1	151810339	151813033
THEM5	21.1354087719443	4.27947212607677e-06	0.0988943213615081	chr1	151819577	151826173
THEM4	21.1354087719443	4.27947212607677e-06	0.0988943213615081	chr1	151843343	151882361
S100A10	21.1354087719443	4.27947212607677e-06	0.0988943213615081	chr1	151955386	151966714
S100A11	21.1354087719443	4.27947212607677e-06	0.0988943213615081	chr1	152004982	152009511
TCHHL1	21.1354087719443	4.27947212607677e-06	0.0988943213615081	chr1	152056620	152061540
TCHH	21.1354087719443	4.27947212607677e-06	0.0988943213615081	chr1	152078793	152117706
RPTN	21.1354087719443	4.27947212607677e-06	0.0988943213615081	chr1	152126071	152131704
HRNR	21.1354087719443	4.27947212607677e-06	0.0988943213615081	chr1	152184552	152196672
FLG	21.1354087719443	4.27947212607677e-06	0.0988943213615081	chr1	152274651	152297679
FLG2	21.1354087719443	4.27947212607677e-06	0.0988943213615081	chr1	152321213	152332482
CRNN	21.1354087719443	4.27947212607677e-06	0.0988943213615081	chr1	152381719	152386750
CRCT1	21.1354087719443	4.27947212607677e-06	0.0988943213615081	chr1	152486978	152488481
LCE5A	21.1354087719443	4.27947212607677e-06	0.0988943213615081	chr1	152483320	152484653
LCE3B	21.1354087719443	4.27947212607677e-06	0.0988943213615081	chr1	152586287	152586574
LCE3C	21.1354087719443	4.27947212607677e-06	0.0988943213615081	chr1	152573138	152573562
LCE3D	21.1354087719443	4.27947212607677e-06	0.0988943213615081	chr1	152551860	152552980
LCE3E	21.1354087719443	4.27947212607677e-06	0.0988943213615081	chr1	152538175	152539229
LCE3A	21.1354087719443	4.27947212607677e-06	0.0988943213615081	chr1	152595310	152595579
LCE2D	21.1354087719443	4.27947212607677e-06	0.0988943213615081	chr1	152635887	152637135
LCE2C	21.1354087719443	4.27947212607677e-06	0.0988943213615081	chr1	152647791	152649049
LCE2B	21.1354087719443	4.27947212607677e-06	0.0988943213615081	chr1	152658599	152659876
LCE2A	21.1354087719443	4.27947212607677e-06	0.0988943213615081	chr1	152670840	152671918
LCE4A	21.1354087719443	4.27947212607677e-06	0.0988943213615081	chr1	152681523	152681910
C1orf68	21.1354087719443	4.27947212607677e-06	0.0988943213615081	chr1	152691998	152692905
KPRP	21.1354087719443	4.27947212607677e-06	0.0988943213615081	chr1	152730506	152734529
LCE1F	21.1354087719443	4.27947212607677e-06	0.0988943213615081	chr1	152748848	152749445
LCE1E	21.1354087719443	4.27947212607677e-06	0.0988943213615081	chr1	152758753	152760901
LCE1D	21.1354087719443	4.27947212607677e-06	0.0988943213615081	chr1	152769227	152770657
LCE1C	21.1354087719443	4.27947212607677e-06	0.0988943213615081	chr1	152777311	152779107
LCE1B	21.1354087719443	4.27947212607677e-06	0.0988943213615081	chr1	152784447	152785585
LCE1A	21.1354087719443	4.27947212607677e-06	0.0988943213615081	chr1	152799949	152800573
LCE6A	21.1354087719443	4.27947212607677e-06	0.0988943213615081	chr1	152815330	152816459
SMCP	21.1354087719443	4.27947212607677e-06	0.0988943213615081	chr1	152850798	152857523
IVL	21.1354087719443	4.27947212607677e-06	0.0988943213615081	chr1	152881039	152884362
SPRR4	21.1354087719443	4.27947212607677e-06	0.0988943213615081	chr1	152943128	152945069
SPRR1A	21.1354087719443	4.27947212607677e-06	0.0988943213615081	chr1	152956564	152958290
SPRR3	21.1354087719443	4.27947212607677e-06	0.0988943213615081	chr1	152974223	152976332
SPRR1B	21.1354087719443	4.27947212607677e-06	0.0988943213615081	chr1	153003679	153005376
SPRR2D	21.1354087719443	4.27947212607677e-06	0.0988943213615081	chr1	153012201	153013594
SPRR2A	20.002257761535	7.73507801440365e-06	0.178749917834854	chr1	153028596	153113969
SPRR2B	20.002257761535	7.73507801440365e-06	0.178749917834854	chr1	153042718	153044084
SPRR2E	20.002257761535	7.73507801440365e-06	0.178749917834854	chr1	153065611	153067001
SPRR2F	20.002257761535	7.73507801440365e-06	0.178749917834854	chr1	153084613	153085989
SPRR2C	20.002257761535	7.73507801440365e-06	0.178749917834854	chr1	153112594	153113969
SPRR2G	20.002257761535	7.73507801440365e-06	0.178749917834854	chr1	153122058	153123427
LELP1	21.1354087719443	4.27947212607677e-06	0.0988943213615081	chr1	153175906	153177601
PRR9	22.288715839371	2.34581042839596e-06	0.0542093331898022	chr1	153190060	153191793
LOR	22.288715839371	2.34581042839596e-06	0.0542093331898022	chr1	153232179	153234600
PGLYRP3	22.288715839371	2.34581042839596e-06	0.0542093331898022	chr1	153270338	153283194
PGLYRP4	22.288715839371	2.34581042839596e-06	0.0542093331898022	chr1	153302597	153321022
S100A9	22.288715839371	2.34581042839596e-06	0.0542093331898022	chr1	153330330	153333503
S100A12	22.288715839371	2.34581042839596e-06	0.0542093331898022	chr1	153346184	153348075
S100A8	22.288715839371	2.34581042839596e-06	0.0542093331898022	chr1	153362508	153363664
S100A7A	22.288715839371	2.34581042839596e-06	0.0542093331898022	chr1	153389000	153395701
S100A7L2	22.288715839371	2.34581042839596e-06	0.0542093331898022	chr1	153409471	153412503
S100A7	22.288715839371	2.34581042839596e-06	0.0542093331898022	chr1	153430220	153433137
S100A6	22.288715839371	2.34581042839596e-06	0.0542093331898022	chr1	153507076	153508717
S100A4	22.288715839371	2.34581042839596e-06	0.0542093331898022	chr1	153516095	153518282
S100A5	22.288715839371	2.34581042839596e-06	0.0542093331898022	chr1	153509623	153514241
S100A3	22.288715839371	2.34581042839596e-06	0.0542093331898022	chr1	153519809	153521734
S100A2	22.288715839371	2.34581042839596e-06	0.0542093331898022	chr1	153533585	153538306
S100A14	22.288715839371	2.34581042839596e-06	0.0542093331898022	chr1	153586732	153588808
S100A16	22.288715839371	2.34581042839596e-06	0.0542093331898022	chr1	153579367	153585514
S100A13	22.288715839371	2.34581042839596e-06	0.0542093331898022	chr1	153591276	153606568
CHTOP	22.288715839371	2.34581042839596e-06	0.0542093331898022	chr1	153606458	153618782
S100A1	22.288715839371	2.34581042839596e-06	0.0542093331898022	chr1	153600873	153604513
ILF2	22.288715839371	2.34581042839596e-06	0.0542093331898022	chr1	153634264	153643504
SNAPIN	22.288715839371	2.34581042839596e-06	0.0542093331898022	chr1	153631130	153634328
NPR1	22.288715839371	2.34581042839596e-06	0.0542093331898022	chr1	153651164	153666468
INTS3	22.288715839371	2.34581042839596e-06	0.0542093331898022	chr1	153700549	153746555
SLC27A3	22.288715839371	2.34581042839596e-06	0.0542093331898022	chr1	153747768	153752633
GATAD2B	23.4616539155213	1.27428459455891e-06	0.0294474426956619	chr1	153777203	153895451
DENND4B	23.4616539155213	1.27428459455891e-06	0.0294474426956619	chr1	153901977	153919154
CRTC2	23.4616539155213	1.27428459455891e-06	0.0294474426956619	chr1	153920148	153931132
SLC39A1	23.4616539155213	1.27428459455891e-06	0.0294474426956619	chr1	153931575	153940660
CREB3L4	23.4616539155213	1.27428459455891e-06	0.0294474426956619	chr1	153940315	153946840
JTB	23.4616539155213	1.27428459455891e-06	0.0294474426956619	chr1	153946745	153950451
RAB13	23.4616539155213	1.27428459455891e-06	0.0294474426956619	chr1	153954093	153958853
NUP210L	24.6537262229536	6.86119622817171e-07	0.015855538363682	chr1	153965168	154127592
RPS27	23.4616539155213	1.27428459455891e-06	0.0294474426956619	chr1	153963239	153964631
TPM3	24.6537262229536	6.86119622817171e-07	0.015855538363682	chr1	154127780	154164611
MIR190B	24.6537262229536	6.86119622817171e-07	0.015855538363682	chr1	154166141	154166219
C1orf189	25.8644625023808	3.66250232627345e-07	0.00846367662578532	chr1	154171562	154178841
C1orf43	25.8644625023808	3.66250232627345e-07	0.00846367662578532	chr1	154179183	154193273
UBAP2L	24.6278396689177	6.95398219920068e-07	0.0160699574641328	chr1	154192655	154243986
HAX1	24.6278396689177	6.95398219920068e-07	0.0160699574641328	chr1	154245039	154248355
AQP10	23.4441898365914	1.28590500586428e-06	0.0297159787805176	chr1	154293592	154297801
ATP8B2	23.4441898365914	1.28590500586428e-06	0.0297159787805176	chr1	154298036	154323780
IL6R	24.6278396689177	6.95398219920068e-07	0.0160699574641328	chr1	154377669	154441926
SHE	23.4441898365914	1.28590500586428e-06	0.0297159787805176	chr1	154451954	154474526
TDRD10	23.4441898365914	1.28590500586428e-06	0.0297159787805176	chr1	154474695	154520623
UBE2Q1	22.2796424755503	2.35692089907899e-06	0.0544660850568164	chr1	154521051	154531120
CHRNB2	22.2796424755503	2.35692089907899e-06	0.0544660850568164	chr1	154540257	154552353
ADAR	21.1346783062601	4.2811036442723e-06	0.0989320241154886	chr1	154554534	154600456
KCNN3	22.2798640985467	2.35664889041061e-06	0.0544597992084988	chr1	154669942	154842754
PMVK	22.2798640985467	2.35664889041061e-06	0.0544597992084988	chr1	154897208	154909484
PBXIP1	22.2798640985467	2.35664889041061e-06	0.0544597992084988	chr1	154916559	154928567
PYGO2	22.2798640985467	2.35664889041061e-06	0.0544597992084988	chr1	154929502	154934258
SHC1	22.2798640985467	2.35664889041061e-06	0.0544597992084988	chr1	154934774	154946959
CKS1B	22.2798640985467	2.35664889041061e-06	0.0544597992084988	chr1	154947118	154951725
MIR4258	22.2798640985467	2.35664889041061e-06	0.0544597992084988	chr1	154948169	154948259
FLAD1	22.2798640985467	2.35664889041061e-06	0.0544597992084988	chr1	154955770	154965587
LENEP	22.2798640985467	2.35664889041061e-06	0.0544597992084988	chr1	154966062	154966791
ZBTB7B	22.2798640985467	2.35664889041061e-06	0.0544597992084988	chr1	154975106	154991001
DCST2	22.2798640985467	2.35664889041061e-06	0.0544597992084988	chr1	154991003	155006257
DCST1	22.2798640985467	2.35664889041061e-06	0.0544597992084988	chr1	155006282	155023406
ADAM15	21.1427858061602	4.26303021619645e-06	0.0985143652660838	chr1	155023422	155035252
EFNA4	21.1427858061602	4.26303021619645e-06	0.0985143652660838	chr1	155036213	155042029
EFNA3	21.1427858061602	4.26303021619645e-06	0.0985143652660838	chr1	155036213	155060014
EFNA1	21.1427858061602	4.26303021619645e-06	0.0985143652660838	chr1	155100349	155107386
DPM3	21.1427858061602	4.26303021619645e-06	0.0985143652660838	chr1	155112367	155112996
SLC50A1	21.1427858061602	4.26303021619645e-06	0.0985143652660838	chr1	155108288	155111334
KRTCAP2	22.2798640985467	2.35664889041061e-06	0.0544597992084988	chr1	155141884	155145804
TRIM46	23.4364710426235	1.291074819192e-06	0.0298354479967079	chr1	155145421	155157447
MIR92B	22.2798640985467	2.35664889041061e-06	0.0544597992084988	chr1	155164968	155165063
MUC1	22.2798640985467	2.35664889041061e-06	0.0544597992084988	chr1	155158300	155162706
THBS3	22.2798640985467	2.35664889041061e-06	0.0544597992084988	chr1	155165379	155178969
GBAP1	22.2798640985467	2.35664889041061e-06	0.0544597992084988	chr1	155183616	155208441
MTX1	22.2798640985467	2.35664889041061e-06	0.0544597992084988	chr1	155178490	155183624
GBA	22.2798640985467	2.35664889041061e-06	0.0544597992084988	chr1	155204239	155214653
FAM189B	22.2798640985467	2.35664889041061e-06	0.0544597992084988	chr1	155216996	155225274
CLK2	22.2798640985467	2.35664889041061e-06	0.0544597992084988	chr1	155232659	155247501
SCAMP3	22.2798640985467	2.35664889041061e-06	0.0544597992084988	chr1	155225770	155232176
HCN3	22.2798640985467	2.35664889041061e-06	0.0544597992084988	chr1	155247218	155259639
PKLR	22.2798640985467	2.35664889041061e-06	0.0544597992084988	chr1	155259084	155271225
FDPS	22.2798640985467	2.35664889041061e-06	0.0544597992084988	chr1	155278539	155290457
RUSC1-AS1	22.2798640985467	2.35664889041061e-06	0.0544597992084988	chr1	155290251	155293938
RUSC1	22.2798640985467	2.35664889041061e-06	0.0544597992084988	chr1	155290640	155300909
ASH1L	24.6121414682714	7.01086149188196e-07	0.01620139982159	chr1	155305052	155532585
MIR555	22.2798640985467	2.35664889041061e-06	0.0544597992084988	chr1	155316141	155316236
POU5F1P4	25.8301363594768	3.72821717225223e-07	0.00861553706335768	chr1	155402971	155404053
MSTO1	25.8301363594768	3.72821717225223e-07	0.00861553706335768	chr1	155579961	155584758
YY1AP1	27.0506479042037	1.98193785843409e-07	0.00458006019705534	chr1	155629233	155755165
DAP3	27.0506479042037	1.98193785843409e-07	0.00458006019705534	chr1	155658882	155708800
MSTO2P	27.0506479042037	1.98193785843409e-07	0.00458006019705534	chr1	155715559	155720673
GON4L	24.6121414682714	7.01086149188196e-07	0.01620139982159	chr1	155719510	155829191
SYT11	24.6121414682714	7.01086149188196e-07	0.01620139982159	chr1	155829260	155854990
RIT1	24.6060027579903	7.03323054789287e-07	0.0162530924731256	chr1	155867599	155881193
SCARNA4	23.437891097238	1.29012214756604e-06	0.0298134327081036	chr1	155895749	155895877
ARHGEF2	24.6060027579903	7.03323054789287e-07	0.0162530924731256	chr1	155916630	155959864
RXFP4	24.6060027579903	7.03323054789287e-07	0.0162530924731256	chr1	155911480	155912625
SSR2	25.8064339936406	3.77428220918775e-07	0.00872198875721197	chr1	155978839	155990758
UBQLN4	25.8064339936406	3.77428220918775e-07	0.00872198875721197	chr1	156005092	156023516
LAMTOR2	24.6121414682714	7.01086149188196e-07	0.01620139982159	chr1	156024517	156028605
RAB25	24.6121414682714	7.01086149188196e-07	0.01620139982159	chr1	156030966	156040295
MEX3A	23.437891097238	1.29012214756604e-06	0.0298134327081036	chr1	156041804	156051789
LMNA	24.6060027579903	7.03323054789287e-07	0.0162530924731256	chr1	156052369	156109880
SEMA4A	24.6060027579903	7.03323054789287e-07	0.0162530924731256	chr1	156119735	156147542
SLC25A44	24.6060027579903	7.03323054789287e-07	0.0162530924731256	chr1	156163730	156182587
PMF1-BGLAP	24.6060027579903	7.03323054789287e-07	0.0162530924731256	chr1	156182779	156213123
PMF1	24.6060027579903	7.03323054789287e-07	0.0162530924731256	chr1	156182779	156209868
BGLAP	24.6060027579903	7.03323054789287e-07	0.0162530924731256	chr1	156211951	156213123
PAQR6	24.6060027579903	7.03323054789287e-07	0.0162530924731256	chr1	156213112	156217908
SMG5	23.4479011866954	1.28342665287476e-06	0.0296587065212828	chr1	156219015	156252620
TMEM79	23.4479011866954	1.28342665287476e-06	0.0296587065212828	chr1	156252704	156262234
VHLL	23.4479011866954	1.28342665287476e-06	0.0296587065212828	chr1	156268415	156269428
CCT3	24.608853722831	7.02283293356836e-07	0.0162290646261831	chr1	156278752	156308206
RHBG	24.608853722831	7.02283293356836e-07	0.0162290646261831	chr1	156338980	156355013
C1orf61	23.4660035923622	1.27140678510363e-06	0.0293809393969598	chr1	156374055	156400493
MIR9-1	23.4479011866954	1.28342665287476e-06	0.0296587065212828	chr1	156390133	156390221
MEF2D	22.3307435825044	2.29502823175995e-06	0.0530358074077407	chr1	156433513	156470634
IQGAP3	23.4479011866954	1.28342665287476e-06	0.0296587065212828	chr1	156495197	156542396
TTC24	23.4479011866954	1.28342665287476e-06	0.0296587065212828	chr1	156549519	156556562
GPATCH4	23.4479011866954	1.28342665287476e-06	0.0296587065212828	chr1	156564100	156571279
HAPLN2	23.4479011866954	1.28342665287476e-06	0.0296587065212828	chr1	156589086	156595517
BCAN	23.4479011866954	1.28342665287476e-06	0.0296587065212828	chr1	156611740	156629324
NES	23.4479011866954	1.28342665287476e-06	0.0296587065212828	chr1	156638556	156647189
CRABP2	23.4479011866954	1.28342665287476e-06	0.0296587065212828	chr1	156669400	156675608
ISG20L2	23.4479011866954	1.28342665287476e-06	0.0296587065212828	chr1	156692413	156698211
RRNAD1	23.4479011866954	1.28342665287476e-06	0.0296587065212828	chr1	156698263	156706752
MRPL24	23.4479011866954	1.28342665287476e-06	0.0296587065212828	chr1	156707094	156710923
HDGF	23.4479011866954	1.28342665287476e-06	0.0296587065212828	chr1	156711899	156736717
PRCC	23.4479011866954	1.28342665287476e-06	0.0296587065212828	chr1	156737274	156770609
SH2D2A	22.3059166902839	2.32489173957318e-06	0.0537259232097966	chr1	156776035	156786640
NTRK1	22.3059166902839	2.32489173957318e-06	0.0537259232097966	chr1	156785542	156851642
INSRR	23.437891097238	1.29012214756604e-06	0.0298134327081036	chr1	156810665	156828712
PEAR1	23.437891097238	1.29012214756604e-06	0.0298134327081036	chr1	156863523	156886226
LRRC71	22.2887977892382	2.34571031934343e-06	0.0542070197697073	chr1	156890424	156902880
ARHGEF11	22.2887977892382	2.34571031934343e-06	0.0542070197697073	chr1	156904632	157015162
MIR765	22.2887977892382	2.34571031934343e-06	0.0542070197697073	chr1	156905923	156906036
ETV3L	24.6278396689177	6.95398219920068e-07	0.0160699574641328	chr1	157061835	157069600
CYCSP52	24.6278396689177	6.95398219920068e-07	0.0160699574641328	chr1	157098154	157098463
ETV3	24.6278396689177	6.95398219920068e-07	0.0160699574641328	chr1	157094459	157108383
FCRL5	21.1427858061602	4.26303021619645e-06	0.0985143652660838	chr1	157483167	157522310
FCRL4	21.1427858061602	4.26303021619645e-06	0.0985143652660838	chr1	157543539	157567870
FCRL3	21.1427858061602	4.26303021619645e-06	0.0985143652660838	chr1	157646271	157670775
FCRL2	22.2796424755503	2.35692089907899e-06	0.0544660850568164	chr1	157715523	157746922
FCRL1	22.2796424755503	2.35692089907899e-06	0.0544660850568164	chr1	157764194	157789940
CD5L	22.2796424755503	2.35692089907899e-06	0.0544660850568164	chr1	157800704	157811634
CD1D	21.1346783062601	4.2811036442723e-06	0.0989320241154886	chr1	158149737	158156216
CD1A	21.1346783062601	4.2811036442723e-06	0.0989320241154886	chr1	158223927	158228058
CD1C	21.1346783062601	4.2811036442723e-06	0.0989320241154886	chr1	158259563	158264564
CD1B	21.1346783062601	4.2811036442723e-06	0.0989320241154886	chr1	158297740	158301321
CD1E	21.1346783062601	4.2811036442723e-06	0.0989320241154886	chr1	158323254	158327343
OR10T2	21.1346783062601	4.2811036442723e-06	0.0989320241154886	chr1	158368312	158369256
OR10K2	21.1346783062601	4.2811036442723e-06	0.0989320241154886	chr1	158389718	158390656
OR10K1	20.0098047719405	7.70460956614605e-06	0.178045822464069	chr1	158435352	158436293
OR10R2	20.0098047719405	7.70460956614605e-06	0.178045822464069	chr1	158449668	158450675
OR10X1	20.0098047719405	7.70460956614605e-06	0.178045822464069	chr1	158548709	158549689
OR6P1	20.0098047719405	7.70460956614605e-06	0.178045822464069	chr1	158532441	158533394
OR6Y1	20.0098047719405	7.70460956614605e-06	0.178045822464069	chr1	158516918	158517895
OR10Z1	20.0098047719405	7.70460956614605e-06	0.178045822464069	chr1	158576229	158577170
SPTA1	20.0098047719405	7.70460956614605e-06	0.178045822464069	chr1	158580496	158656506
OR6K2	20.0098047719405	7.70460956614605e-06	0.178045822464069	chr1	158669468	158670442
OR6K3	20.0098047719405	7.70460956614605e-06	0.178045822464069	chr1	158686958	158687905
OR6K6	20.0098047719405	7.70460956614605e-06	0.178045822464069	chr1	158724606	158725637
OR6N1	20.0098047719405	7.70460956614605e-06	0.178045822464069	chr1	158735534	158736472
OR6N2	20.0098047719405	7.70460956614605e-06	0.178045822464069	chr1	158746472	158747425
MNDA	20.0098047719405	7.70460956614605e-06	0.178045822464069	chr1	158801168	158819270
PYHIN1	20.0098047719405	7.70460956614605e-06	0.178045822464069	chr1	158901337	158946849
IFI16	20.0098047719405	7.70460956614605e-06	0.178045822464069	chr1	158969758	159024945
AIM2	20.0098047719405	7.70460956614605e-06	0.178045822464069	chr1	159032275	159046647
CADM3	18.9055577815876	1.37351928679392e-05	0.317406571985207	chr1	159141377	159172932
FCER1A	18.9055577815876	1.37351928679392e-05	0.317406571985207	chr1	159259506	159278014
OR10J3	18.9055577815876	1.37351928679392e-05	0.317406571985207	chr1	159283460	159284449
OR10J1	18.9055577815876	1.37351928679392e-05	0.317406571985207	chr1	159409512	159410600
OR10J5	18.9055577815876	1.37351928679392e-05	0.317406571985207	chr1	159504868	159505797
APCS	18.9055577815876	1.37351928679392e-05	0.317406571985207	chr1	159557616	159558661
CRP	18.9055577815876	1.37351928679392e-05	0.317406571985207	chr1	159682079	159684379
DUSP23	18.9055577815876	1.37351928679392e-05	0.317406571985207	chr1	159750759	159752333
FCRL6	18.9055577815876	1.37351928679392e-05	0.317406571985207	chr1	159770301	159786047
SLAMF8	18.9055577815876	1.37351928679392e-05	0.317406571985207	chr1	159796479	159807282
VSIG8	20.0098047719405	7.70460956614605e-06	0.178045822464069	chr1	159824106	159832447
TAGLN2	20.0098047719405	7.70460956614605e-06	0.178045822464069	chr1	159887897	159895332
IGSF9	18.9292038575013	1.3565999081725e-05	0.313496672779583	chr1	159896829	159915386
SLAMF9	18.9292038575013	1.3565999081725e-05	0.313496672779583	chr1	159921282	159924044
PIGM	18.9292038575013	1.3565999081725e-05	0.313496672779583	chr1	159997462	160001783
KCNJ10	18.9292038575013	1.3565999081725e-05	0.313496672779583	chr1	160007257	160040051
KCNJ9	18.9292038575013	1.3565999081725e-05	0.313496672779583	chr1	160051360	160059212
IGSF8	18.9292038575013	1.3565999081725e-05	0.313496672779583	chr1	160061129	160068618
ATP1A2	20.025726614585	7.64072524676547e-06	0.176569519727503	chr1	160085520	160113374
ATP1A4	20.025726614585	7.64072524676547e-06	0.176569519727503	chr1	160121352	160156767
CASQ1	20.025726614585	7.64072524676547e-06	0.176569519727503	chr1	160160285	160171676
PEA15	20.025726614585	7.64072524676547e-06	0.176569519727503	chr1	160175125	160185162
DCAF8	20.025726614585	7.64072524676547e-06	0.176569519727503	chr1	160185505	160254941
PEX19	17.8537634839686	2.38547019918649e-05	0.551258308330006	chr1	160246599	160254941
COPA	17.8537634839686	2.38547019918649e-05	0.551258308330006	chr1	160258377	160313354
SUMO1P3	17.8537634839686	2.38547019918649e-05	0.551258308330006	chr1	160287055	160288260
NCSTN	17.8537634839686	2.38547019918649e-05	0.551258308330006	chr1	160313063	160328742
NHLH1	17.8537634839686	2.38547019918649e-05	0.551258308330006	chr1	160336861	160342638
VANGL2	18.9055577815876	1.37351928679392e-05	0.317406571985207	chr1	160370231	160398468
SLAMF6	18.9055577815876	1.37351928679392e-05	0.317406571985207	chr1	160454820	160493052
CD84	18.9055577815876	1.37351928679392e-05	0.317406571985207	chr1	160510884	160549306
SLAMF1	18.9055577815876	1.37351928679392e-05	0.317406571985207	chr1	160579891	160617081
CD48	18.9055577815876	1.37351928679392e-05	0.317406571985207	chr1	160648536	160681641
SLAMF7	18.9055577815876	1.37351928679392e-05	0.317406571985207	chr1	160709077	160724601
LY9	18.9055577815876	1.37351928679392e-05	0.317406571985207	chr1	160765864	160798045
CD244	18.9055577815876	1.37351928679392e-05	0.317406571985207	chr1	160799950	160832692
ITLN1	18.9055577815876	1.37351928679392e-05	0.317406571985207	chr1	160846330	160854960
ITLN2	18.9055577815876	1.37351928679392e-05	0.317406571985207	chr1	160914816	160924589
F11R	18.9055577815876	1.37351928679392e-05	0.317406571985207	chr1	160965001	161008774
TSTD1	18.9055577815876	1.37351928679392e-05	0.317406571985207	chr1	161007422	161008774
USF1	18.9055577815876	1.37351928679392e-05	0.317406571985207	chr1	161009041	161015769
ARHGAP30	20.0098047719405	7.70460956614605e-06	0.178045822464069	chr1	161016732	161039760
KLHDC9	20.0098047719405	7.70460956614605e-06	0.178045822464069	chr1	161068151	161070138
PFDN2	20.0098047719405	7.70460956614605e-06	0.178045822464069	chr1	161070346	161087866
DEDD	20.0098047719405	7.70460956614605e-06	0.178045822464069	chr1	161090769	161102478
NIT1	20.0098047719405	7.70460956614605e-06	0.178045822464069	chr1	161087862	161095235
UFC1	20.0098047719405	7.70460956614605e-06	0.178045822464069	chr1	161123534	161128646
PPOX	20.0098047719405	7.70460956614605e-06	0.178045822464069	chr1	161136181	161147801
USP21	20.0098047719405	7.70460956614605e-06	0.178045822464069	chr1	161129254	161135516
B4GALT3	20.0098047719405	7.70460956614605e-06	0.178045822464069	chr1	161141100	161147758
ADAMTS4	20.0098047719405	7.70460956614605e-06	0.178045822464069	chr1	161159538	161168845
NDUFS2	20.0098047719405	7.70460956614605e-06	0.178045822464069	chr1	161169105	161184184
FCER1G	20.0098047719405	7.70460956614605e-06	0.178045822464069	chr1	161185087	161189038
APOA2	20.0098047719405	7.70460956614605e-06	0.178045822464069	chr1	161192083	161193418
TOMM40L	20.0098047719405	7.70460956614605e-06	0.178045822464069	chr1	161195833	161213089
NR1I3	20.0098047719405	7.70460956614605e-06	0.178045822464069	chr1	161199456	161208000
PCP4L1	20.0098047719405	7.70460956614605e-06	0.178045822464069	chr1	161228517	161255240
MPZ	20.0098047719405	7.70460956614605e-06	0.178045822464069	chr1	161274525	161279762
SDHC	20.0098047719405	7.70460956614605e-06	0.178045822464069	chr1	161284166	161334535
FCGR2A	20.0098047719405	7.70460956614605e-06	0.178045822464069	chr1	161475205	161489360
HSPA6	20.0098047719405	7.70460956614605e-06	0.178045822464069	chr1	161494036	161496687
FCGR3A	20.0098047719405	7.70460956614605e-06	0.178045822464069	chr1	161511551	161520413
FCGR2C	20.0098047719405	7.70460956614605e-06	0.178045822464069	chr1	161551129	161571010
HSPA7	20.0098047719405	7.70460956614605e-06	0.178045822464069	chr1	161575849	161578341
FCGR3B	20.0098047719405	7.70460956614605e-06	0.178045822464069	chr1	161592988	161601753
FCGR2B	20.0098047719405	7.70460956614605e-06	0.178045822464069	chr1	161632905	161648444
RPL31P11	20.0098047719405	7.70460956614605e-06	0.178045822464069	chr1	161653495	161655042
FCRLA	20.0098047719405	7.70460956614605e-06	0.178045822464069	chr1	161676762	161684142
FCRLB	20.0098047719405	7.70460956614605e-06	0.178045822464069	chr1	161691334	161697933
DUSP12	20.0098047719405	7.70460956614605e-06	0.178045822464069	chr1	161719581	161726952
ATF6	20.0098047719405	7.70460956614605e-06	0.178045822464069	chr1	161736034	161933860
OLFML2B	20.0098047719405	7.70460956614605e-06	0.178045822464069	chr1	161952982	161993644
NOS1AP	18.9292038575013	1.3565999081725e-05	0.313496672779583	chr1	162039581	162339813
MIR4654	18.9292038575013	1.3565999081725e-05	0.313496672779583	chr1	162126897	162126972
MIR556	18.9292038575013	1.3565999081725e-05	0.313496672779583	chr1	162312336	162312430
C1orf226	18.9292038575013	1.3565999081725e-05	0.313496672779583	chr1	162348696	162356608
SH2D1B	18.9292038575013	1.3565999081725e-05	0.313496672779583	chr1	162365056	162381928
UHMK1	18.9292038575013	1.3565999081725e-05	0.313496672779583	chr1	162466964	162499419
UAP1	17.8919786400578	2.33804476545033e-05	0.540298764847917	chr1	162531296	162569633
DDR2	17.8919786400578	2.33804476545033e-05	0.540298764847917	chr1	162602228	162750247
HSD17B7	17.8919786400578	2.33804476545033e-05	0.540298764847917	chr1	162760496	162782608
RGS4	17.8919786400578	2.33804476545033e-05	0.540298764847917	chr1	163038396	163046592
RGS5	16.8965836513724	3.94725623105536e-05	0.912171442434583	chr1	163112089	163291581
NUF2	16.8965836513724	3.94725623105536e-05	0.912171442434583	chr1	163291723	163325553
PBX1	18.9292038575013	1.3565999081725e-05	0.313496672779583	chr1	164528597	164854300
LOC100505795	18.9292038575013	1.3565999081725e-05	0.313496672779583	chr1	164738353	164743878
LMX1A	20.0098047719405	7.70460956614605e-06	0.178045822464069	chr1	165171104	165325952
RXRG	18.9292038575013	1.3565999081725e-05	0.313496672779583	chr1	165370159	165414592
LRRC52	18.9292038575013	1.3565999081725e-05	0.313496672779583	chr1	165513478	165533185
MGST3	18.9292038575013	1.3565999081725e-05	0.313496672779583	chr1	165600110	165625372
ALDH9A1	18.9292038575013	1.3565999081725e-05	0.313496672779583	chr1	165631449	165667900
LOC440700	18.9292038575013	1.3565999081725e-05	0.313496672779583	chr1	165667987	165679199
TMCO1	18.9292038575013	1.3565999081725e-05	0.313496672779583	chr1	165693528	165796992
UCK2	18.9292038575013	1.3565999081725e-05	0.313496672779583	chr1	165796732	165880855
MIR3658	18.9292038575013	1.3565999081725e-05	0.313496672779583	chr1	165877158	165877213
FAM78B	18.9292038575013	1.3565999081725e-05	0.313496672779583	chr1	166026690	166135958
MIR921	18.9292038575013	1.3565999081725e-05	0.313496672779583	chr1	166123980	166124035
FMO9P	21.1346783062601	4.2811036442723e-06	0.0989320241154886	chr1	166573153	166594473
POGK	21.1346783062601	4.2811036442723e-06	0.0989320241154886	chr1	166808724	166823709
TADA1	21.1346783062601	4.2811036442723e-06	0.0989320241154886	chr1	166825749	166845654
ILDR2	21.1346783062601	4.2811036442723e-06	0.0989320241154886	chr1	166882441	166944561
MAEL	21.1346783062601	4.2811036442723e-06	0.0989320241154886	chr1	166944819	166991447
GPA33	21.1346783062601	4.2811036442723e-06	0.0989320241154886	chr1	167022082	167059868
DUSP27	21.1346783062601	4.2811036442723e-06	0.0989320241154886	chr1	167064071	167098402
POU2F1	21.1346783062601	4.2811036442723e-06	0.0989320241154886	chr1	167190066	167396582
CD247	22.288715839371	2.34581042839596e-06	0.0542093331898022	chr1	167399877	167487847
CREG1	22.288715839371	2.34581042839596e-06	0.0542093331898022	chr1	167510251	167523056
RCSD1	21.1354087719443	4.27947212607677e-06	0.0988943213615081	chr1	167599474	167675486
MPZL1	21.1354087719443	4.27947212607677e-06	0.0988943213615081	chr1	167691187	167761156
ADCY10	21.1354087719443	4.27947212607677e-06	0.0988943213615081	chr1	167778625	167883453
DCAF6	21.1354087719443	4.27947212607677e-06	0.0988943213615081	chr1	167905797	168045083
GPR161	21.1354087719443	4.27947212607677e-06	0.0988943213615081	chr1	168048780	168106905
TIPRL	21.1354087719443	4.27947212607677e-06	0.0988943213615081	chr1	168148171	168171351
SFT2D2	21.1354087719443	4.27947212607677e-06	0.0988943213615081	chr1	168195255	168212088
ANKRD36BP1	21.1354087719443	4.27947212607677e-06	0.0988943213615081	chr1	168214819	168216668
TBX19	21.1354087719443	4.27947212607677e-06	0.0988943213615081	chr1	168195255	168283664
MIR557	21.1354087719443	4.27947212607677e-06	0.0988943213615081	chr1	168344762	168344859
LOC100505918	21.1354087719443	4.27947212607677e-06	0.0988943213615081	chr1	168369427	168391894
XCL2	21.1354087719443	4.27947212607677e-06	0.0988943213615081	chr1	168510003	168513235
XCL1	21.1354087719443	4.27947212607677e-06	0.0988943213615081	chr1	168545711	168551315
DPT	22.288715839371	2.34581042839596e-06	0.0542093331898022	chr1	168664695	168698442
ATP1B1	22.288715839371	2.34581042839596e-06	0.0542093331898022	chr1	169075947	169101960
NME7	21.1346783062601	4.2811036442723e-06	0.0989320241154886	chr1	169101769	169337186
BLZF1	21.1346783062601	4.2811036442723e-06	0.0989320241154886	chr1	169337194	169365780
SLC19A2	22.288715839371	2.34581042839596e-06	0.0542093331898022	chr1	169433149	169455208
F5	22.288715839371	2.34581042839596e-06	0.0542093331898022	chr1	169481192	169555769
SELP	22.288715839371	2.34581042839596e-06	0.0542093331898022	chr1	169558088	169599377
SELL	22.288715839371	2.34581042839596e-06	0.0542093331898022	chr1	169659806	169680843
SELE	22.288715839371	2.34581042839596e-06	0.0542093331898022	chr1	169691781	169703220
METTL18	22.288715839371	2.34581042839596e-06	0.0542093331898022	chr1	169761670	169764061
C1orf112	22.288715839371	2.34581042839596e-06	0.0542093331898022	chr1	169631245	169822229
SCYL3	22.288715839371	2.34581042839596e-06	0.0542093331898022	chr1	169822215	169863100
KIFAP3	21.1346783062601	4.2811036442723e-06	0.0989320241154886	chr1	169890470	170043879
METTL11B	22.288715839371	2.34581042839596e-06	0.0542093331898022	chr1	170115188	170136923
MIR3119-1	22.288715839371	2.34581042839596e-06	0.0542093331898022	chr1	170120519	170120603
MIR3119-2	22.288715839371	2.34581042839596e-06	0.0542093331898022	chr1	170120519	170120603
GORAB	23.4616539155213	1.27428459455891e-06	0.0294474426956619	chr1	170501263	170522974
PRRX1	23.4616539155213	1.27428459455891e-06	0.0294474426956619	chr1	170633313	170708541
FMO3	23.4616539155213	1.27428459455891e-06	0.0294474426956619	chr1	171060018	171086959
MIR1295A	23.4616539155213	1.27428459455891e-06	0.0294474426956619	chr1	171070869	171070947
FMO6P	23.4616539155213	1.27428459455891e-06	0.0294474426956619	chr1	171106879	171130702
FMO2	22.288715839371	2.34581042839596e-06	0.0542093331898022	chr1	171154388	171181822
FMO1	22.288715839371	2.34581042839596e-06	0.0542093331898022	chr1	171217633	171255113
FMO4	22.288715839371	2.34581042839596e-06	0.0542093331898022	chr1	171283486	171311223
TOP1P1	22.288715839371	2.34581042839596e-06	0.0542093331898022	chr1	171308035	171310463
PRRC2C	22.288715839371	2.34581042839596e-06	0.0542093331898022	chr1	171454666	171562650
MYOC	22.288715839371	2.34581042839596e-06	0.0542093331898022	chr1	171604557	171621823
VAMP4	21.1346783062601	4.2811036442723e-06	0.0989320241154886	chr1	171669296	171711379
DNM3	22.2796424755503	2.35692089907899e-06	0.0544660850568164	chr1	171810618	172387567
DNM3OS	22.288715839371	2.34581042839596e-06	0.0542093331898022	chr1	172106019	172113975
MIR3120	22.288715839371	2.34581042839596e-06	0.0542093331898022	chr1	172107948	172108028
C1orf105	23.4616539155213	1.27428459455891e-06	0.0294474426956619	chr1	172389828	172437969
PIGC	23.4616539155213	1.27428459455891e-06	0.0294474426956619	chr1	172362274	172413230
FASLG	23.4616539155213	1.27428459455891e-06	0.0294474426956619	chr1	172628185	172636012
TNFSF18	24.6537262229536	6.86119622817171e-07	0.015855538363682	chr1	173010360	173020103
TNFSF4	24.6537262229536	6.86119622817171e-07	0.015855538363682	chr1	173152870	173176471
LOC100506023	24.6537262229536	6.86119622817171e-07	0.015855538363682	chr1	173204199	173446294
PRDX6	24.6537262229536	6.86119622817171e-07	0.015855538363682	chr1	173446486	173457946
ANKRD45	24.6537262229536	6.86119622817171e-07	0.015855538363682	chr1	173577475	173639001
KLHL20	23.4616539155213	1.27428459455891e-06	0.0294474426956619	chr1	173684080	173755840
CENPL	23.4616539155213	1.27428459455891e-06	0.0294474426956619	chr1	173768688	173793777
DARS2	23.4616539155213	1.27428459455891e-06	0.0294474426956619	chr1	173793797	173827682
GAS5	23.4616539155213	1.27428459455891e-06	0.0294474426956619	chr1	173833039	173837125
SNORD44	23.4616539155213	1.27428459455891e-06	0.0294474426956619	chr1	173835106	173835166
SNORD47	23.4616539155213	1.27428459455891e-06	0.0294474426956619	chr1	173833507	173833583
SNORD74	23.4616539155213	1.27428459455891e-06	0.0294474426956619	chr1	173836812	173836883
SNORD75	23.4616539155213	1.27428459455891e-06	0.0294474426956619	chr1	173836017	173836076
SNORD76	23.4616539155213	1.27428459455891e-06	0.0294474426956619	chr1	173835773	173835853
SNORD77	23.4616539155213	1.27428459455891e-06	0.0294474426956619	chr1	173835449	173835509
SNORD78	23.4616539155213	1.27428459455891e-06	0.0294474426956619	chr1	173834771	173834824
SNORD79	23.4616539155213	1.27428459455891e-06	0.0294474426956619	chr1	173834488	173834568
SNORD80	23.4616539155213	1.27428459455891e-06	0.0294474426956619	chr1	173833971	173834041
SNORD81	23.4616539155213	1.27428459455891e-06	0.0294474426956619	chr1	173833313	173833355
ZBTB37	23.4616539155213	1.27428459455891e-06	0.0294474426956619	chr1	173837220	173855774
SERPINC1	23.4616539155213	1.27428459455891e-06	0.0294474426956619	chr1	173872942	173886516
RC3H1	23.4616539155213	1.27428459455891e-06	0.0294474426956619	chr1	173900352	173962210
RABGAP1L	24.6278396689177	6.95398219920068e-07	0.0160699574641328	chr1	174128552	174964445
GPR52	23.4616539155213	1.27428459455891e-06	0.0294474426956619	chr1	174417212	174418683
CACYBP	23.4441898365914	1.28590500586428e-06	0.0297159787805176	chr1	174968571	174981163
MRPS14	23.4441898365914	1.28590500586428e-06	0.0297159787805176	chr1	174982094	174992591
TNN	23.4441898365914	1.28590500586428e-06	0.0297159787805176	chr1	175036994	175117202
KIAA0040	23.4441898365914	1.28590500586428e-06	0.0297159787805176	chr1	175126123	175162229
TNR	23.4441898365914	1.28590500586428e-06	0.0297159787805176	chr1	175291935	175712752
SCARNA3	23.4441898365914	1.28590500586428e-06	0.0297159787805176	chr1	175937533	175937676
PAPPA2	23.4616539155213	1.27428459455891e-06	0.0294474426956619	chr1	176432307	176811970
ASTN1	23.4616539155213	1.27428459455891e-06	0.0294474426956619	chr1	176826441	177134024
MIR488	23.4616539155213	1.27428459455891e-06	0.0294474426956619	chr1	176998499	176998581
SEC16B	22.288715839371	2.34581042839596e-06	0.0542093331898022	chr1	177897489	178007142
RASAL2	22.288715839371	2.34581042839596e-06	0.0542093331898022	chr1	178062864	178448648
C1orf220	21.1346783062601	4.2811036442723e-06	0.0989320241154886	chr1	178511931	178518024
MIR4424	21.1346783062601	4.2811036442723e-06	0.0989320241154886	chr1	178646884	178646969
RALGPS2	21.1346783062601	4.2811036442723e-06	0.0989320241154886	chr1	178694300	178889237
ANGPTL1	21.1346783062601	4.2811036442723e-06	0.0989320241154886	chr1	178818670	178840215
FAM20B	21.1346783062601	4.2811036442723e-06	0.0989320241154886	chr1	178995074	179045702
TOR3A	21.1346783062601	4.2811036442723e-06	0.0989320241154886	chr1	179051112	179065129
ABL2	21.1346783062601	4.2811036442723e-06	0.0989320241154886	chr1	179068462	179198819
SOAT1	22.288715839371	2.34581042839596e-06	0.0542093331898022	chr1	179262849	179327814
AXDND1	22.288715839371	2.34581042839596e-06	0.0542093331898022	chr1	179334855	179523870
NPHS2	22.288715839371	2.34581042839596e-06	0.0542093331898022	chr1	179519674	179545084
TDRD5	22.288715839371	2.34581042839596e-06	0.0542093331898022	chr1	179560748	179660407
FAM163A	21.1346783062601	4.2811036442723e-06	0.0989320241154886	chr1	179696915	179785333
TOR1AIP2	21.1346783062601	4.2811036442723e-06	0.0989320241154886	chr1	179809102	179846941
TOR1AIP1	22.2796424755503	2.35692089907899e-06	0.0544660850568164	chr1	179851177	179889212
CEP350	22.2796424755503	2.35692089907899e-06	0.0544660850568164	chr1	179923908	180084015
QSOX1	22.2796424755503	2.35692089907899e-06	0.0544660850568164	chr1	180123968	180167169
LHX4	22.2796424755503	2.35692089907899e-06	0.0544660850568164	chr1	180199433	180244188
ACBD6	21.1427858061602	4.26303021619645e-06	0.0985143652660838	chr1	180257352	180472022
MIR3121	22.2796424755503	2.35692089907899e-06	0.0544660850568164	chr1	180407449	180407525
XPR1	21.1427858061602	4.26303021619645e-06	0.0985143652660838	chr1	180601146	180859415
KIAA1614	22.2796424755503	2.35692089907899e-06	0.0544660850568164	chr1	180882313	180919922
STX6	21.1346783062601	4.2811036442723e-06	0.0989320241154886	chr1	180942176	180992046
MR1	21.1346783062601	4.2811036442723e-06	0.0989320241154886	chr1	181002561	181031074
IER5	21.1346783062601	4.2811036442723e-06	0.0989320241154886	chr1	181057638	181059979
CACNA1E	21.1346783062601	4.2811036442723e-06	0.0989320241154886	chr1	181452686	181775921
ZNF648	21.1346783062601	4.2811036442723e-06	0.0989320241154886	chr1	182023705	182030847
GLUL	22.2796424755503	2.35692089907899e-06	0.0544660850568164	chr1	182350839	182361341
TEDDM1	22.2796424755503	2.35692089907899e-06	0.0544660850568164	chr1	182367252	182369751
LINC00272	22.2796424755503	2.35692089907899e-06	0.0544660850568164	chr1	182376756	182383948
RGSL1	22.2796424755503	2.35692089907899e-06	0.0544660850568164	chr1	182419256	182529732
RNASEL	22.2796424755503	2.35692089907899e-06	0.0544660850568164	chr1	182542769	182558394
RGS16	22.2796424755503	2.35692089907899e-06	0.0544660850568164	chr1	182567758	182573548
RGS8	22.2796424755503	2.35692089907899e-06	0.0544660850568164	chr1	182615792	182642067
NPL	22.2796424755503	2.35692089907899e-06	0.0544660850568164	chr1	182758584	182799519
DHX9	22.2796424755503	2.35692089907899e-06	0.0544660850568164	chr1	182808439	182857117
SHCBP1L	22.2796424755503	2.35692089907899e-06	0.0544660850568164	chr1	182869000	182922553
LAMC1	21.1427858061602	4.26303021619645e-06	0.0985143652660838	chr1	182992595	183114727
LAMC2	21.1427858061602	4.26303021619645e-06	0.0985143652660838	chr1	183155174	183214262
NMNAT2	20.0494906788344	7.54636279104585e-06	0.174388897738279	chr1	183217372	183387634
SMG7	21.1427858061602	4.26303021619645e-06	0.0985143652660838	chr1	183441506	183523328
NCF2	21.1427858061602	4.26303021619645e-06	0.0985143652660838	chr1	183524697	183560056
ARPC5	21.1427858061602	4.26303021619645e-06	0.0985143652660838	chr1	183595328	183605076
RGL1	21.1427858061602	4.26303021619645e-06	0.0985143652660838	chr1	183605208	183897666
APOBEC4	21.1427858061602	4.26303021619645e-06	0.0985143652660838	chr1	183615411	183622448
TSEN15	21.1427858061602	4.26303021619645e-06	0.0985143652660838	chr1	184020811	184043344
C1orf21	22.2798640985467	2.35664889041061e-06	0.0544597992084988	chr1	184356150	184598155
EDEM3	23.4441898365914	1.28590500586428e-06	0.0297159787805176	chr1	184659625	184724041
RNF2	20.025726614585	7.64072524676547e-06	0.176569519727503	chr1	185014551	185071740
TRMT1L	20.025726614585	7.64072524676547e-06	0.176569519727503	chr1	185087218	185126230
SWT1	17.9367194097809	2.28372327359321e-05	0.527745611294655	chr1	185126192	185260913
IVNS1ABP	17.9367194097809	2.28372327359321e-05	0.527745611294655	chr1	185265522	185286461
HMCN1	16.9536785144078	3.83030300458443e-05	0.885144721329416	chr1	185703683	186160085
MIR548F1	16.9536785144078	3.83030300458443e-05	0.885144721329416	chr1	186029867	186446655
PRG4	16.9536785144078	3.83030300458443e-05	0.885144721329416	chr1	186265405	186283688
TPR	16.9536785144078	3.83030300458443e-05	0.885144721329416	chr1	186280786	186344864
OCLM	16.9536785144078	3.83030300458443e-05	0.885144721329416	chr1	186369704	186370587
PDC	16.9536785144078	3.83030300458443e-05	0.885144721329416	chr1	186412698	186430240
PTGS2	20.0494906788344	7.54636279104585e-06	0.174388897738279	chr1	186640944	186649559
PLA2G4A	21.1591729628276	4.22673303063463e-06	0.0976755736049357	chr1	186798032	186958113
RGS18	21.1591729628276	4.22673303063463e-06	0.0976755736049357	chr1	192127592	192154945
RGS21	20.080616867104	7.42453408601047e-06	0.171573558193616	chr1	192286122	192336414
RGS1	21.1591729628276	4.22673303063463e-06	0.0976755736049357	chr1	192544857	192549159
RGS13	21.1591729628276	4.22673303063463e-06	0.0976755736049357	chr1	192605268	192629440
RGS2	18.998242120089	1.30838936678149e-05	0.302355698769535	chr1	192778169	192781407
UCHL5	18.998242120089	1.30838936678149e-05	0.302355698769535	chr1	192981496	193029237
GLRX2	18.998242120089	1.30838936678149e-05	0.302355698769535	chr1	193065595	193075244
CDC73	20.0494906788344	7.54636279104585e-06	0.174388897738279	chr1	193091088	193223942
MIR1278	20.0494906788344	7.54636279104585e-06	0.174388897738279	chr1	193105633	193105713
B3GALT2	20.0494906788344	7.54636279104585e-06	0.174388897738279	chr1	193147860	193155743
KCNT2	20.0494906788344	7.54636279104585e-06	0.174388897738279	chr1	196194913	196577499
MIR4735	20.0494906788344	7.54636279104585e-06	0.174388897738279	chr1	196551543	196551611
CFH	21.1591729628276	4.22673303063463e-06	0.0976755736049357	chr1	196621008	196716634
CFHR1	21.1591729628276	4.22673303063463e-06	0.0976755736049357	chr1	196748292	196801319
CFHR2	21.1591729628276	4.22673303063463e-06	0.0976755736049357	chr1	196912934	196928356
CFHR3	21.1591729628276	4.22673303063463e-06	0.0976755736049357	chr1	196743930	196763203
CFHR4	21.1591729628276	4.22673303063463e-06	0.0976755736049357	chr1	196659182	196887843
CFHR5	21.1591729628276	4.22673303063463e-06	0.0976755736049357	chr1	196946667	196978803
F13B	20.080616867104	7.42453408601047e-06	0.171573558193616	chr1	197008321	197036397
ASPM	20.080616867104	7.42453408601047e-06	0.171573558193616	chr1	197053257	197115824
ZBTB41	18.998242120089	1.30838936678149e-05	0.302355698769535	chr1	197122814	197169672
CRB1	18.998242120089	1.30838936678149e-05	0.302355698769535	chr1	197170592	197447585
DENND1B	21.1591729628276	4.22673303063463e-06	0.0976755736049357	chr1	197473879	197744623
C1orf53	21.1591729628276	4.22673303063463e-06	0.0976755736049357	chr1	197871682	197876497
LHX9	21.1591729628276	4.22673303063463e-06	0.0976755736049357	chr1	197881635	197901715
NEK7	21.1591729628276	4.22673303063463e-06	0.0976755736049357	chr1	198126108	198291548
ATP6V1G3	21.1591729628276	4.22673303063463e-06	0.0976755736049357	chr1	198492352	198510075
PTPRC	20.0494906788344	7.54636279104585e-06	0.174388897738279	chr1	198608098	198726605
MIR181A1	20.0494906788344	7.54636279104585e-06	0.174388897738279	chr1	198828173	198828282
MIR181B1	20.0494906788344	7.54636279104585e-06	0.174388897738279	chr1	198828002	198828111
NR5A2	20.0494906788344	7.54636279104585e-06	0.174388897738279	chr1	199996730	200146550
ZNF281	18.998242120089	1.30838936678149e-05	0.302355698769535	chr1	200375420	200379166
KIF14	17.9875987018688	2.22348788723025e-05	0.513825815860039	chr1	200520625	200589862
DDX59	17.9875987018688	2.22348788723025e-05	0.513825815860039	chr1	200610119	200639126
CAMSAP2	17.9875987018688	2.22348788723025e-05	0.513825815860039	chr1	200708686	200829831
GPR25	17.9875987018688	2.22348788723025e-05	0.513825815860039	chr1	200842083	200843306
KIF21B	17.0161881683897	3.70624814926312e-05	0.856476884813214	chr1	200938514	200992828
CACNA1S	17.0161881683897	3.70624814926312e-05	0.856476884813214	chr1	201008640	201081694
TMEM9	17.9875987018688	2.22348788723025e-05	0.513825815860039	chr1	201103900	201140702
IGFN1	17.0161881683897	3.70624814926312e-05	0.856476884813214	chr1	201159953	201198080
PKP1	17.0161881683897	3.70624814926312e-05	0.856476884813214	chr1	201252580	201302121
TNNT2	17.0161881683897	3.70624814926312e-05	0.856476884813214	chr1	201328136	201346828
LAD1	17.0161881683897	3.70624814926312e-05	0.856476884813214	chr1	201349966	201368669
TNNI1	17.0161881683897	3.70624814926312e-05	0.856476884813214	chr1	201372895	201398994
PHLDA3	17.9875987018688	2.22348788723025e-05	0.513825815860039	chr1	201434607	201438299
CSRP1	17.9875987018688	2.22348788723025e-05	0.513825815860039	chr1	201452658	201476387
RPS10P7	16.9536785144078	3.83030300458443e-05	0.885144721329416	chr1	201489032	201489720
NAV1	19.0427681846125	1.27821257093813e-05	0.295382143018092	chr1	201617450	201796102
MIR1231	19.0427681846125	1.27821257093813e-05	0.295382143018092	chr1	201777739	201777830
IPO9	20.1186714366701	7.27826664087189e-06	0.168193463803909	chr1	201798288	201853422
SHISA4	20.1186714366701	7.27826664087189e-06	0.168193463803909	chr1	201857797	201861715
LMOD1	20.1186714366701	7.27826664087189e-06	0.168193463803909	chr1	201865584	201915716
TIMM17A	20.1186714366701	7.27826664087189e-06	0.168193463803909	chr1	201924619	201939789
RNPEP	20.1186714366701	7.27826664087189e-06	0.168193463803909	chr1	201951766	201975275
ELF3	20.1186714366701	7.27826664087189e-06	0.168193463803909	chr1	201977073	201986315
GPR37L1	23.4660035923622	1.27140678510363e-06	0.0293809393969598	chr1	202092029	202098634
ARL8A	23.4660035923622	1.27140678510363e-06	0.0293809393969598	chr1	202102532	202113871
PTPN7	23.4660035923622	1.27140678510363e-06	0.0293809393969598	chr1	202116141	202130716
PTPRVP	23.4660035923622	1.27140678510363e-06	0.0293809393969598	chr1	202137179	202158577
LGR6	23.4660035923622	1.27140678510363e-06	0.0293809393969598	chr1	202163118	202288889
UBE2T	21.2148185108748	4.10577810584468e-06	0.0948804262479647	chr1	202300785	202311094
PPP1R12B	22.3307435825044	2.29502823175995e-06	0.0530358074077407	chr1	202317830	202557697
SYT2	21.2148185108748	4.10577810584468e-06	0.0948804262479647	chr1	202559725	202679551
KDM5B	21.253207741205	4.02436329752381e-06	0.0929990114424777	chr1	202696532	202777549
LOC148709	21.253207741205	4.02436329752381e-06	0.0929990114424777	chr1	202830882	202844369
RABIF	21.253207741205	4.02436329752381e-06	0.0929990114424777	chr1	202847410	202858385
KLHL12	21.253207741205	4.02436329752381e-06	0.0929990114424777	chr1	202860230	202897727
ADIPOR1	21.253207741205	4.02436329752381e-06	0.0929990114424777	chr1	202909960	202927700
CYB5R1	21.253207741205	4.02436329752381e-06	0.0929990114424777	chr1	202931001	202936404
TMEM183A	22.3628453277816	2.25698377035748e-06	0.052156637949191	chr1	202976534	202993197
PPFIA4	22.3628453277816	2.25698377035748e-06	0.052156637949191	chr1	203003612	203047864
MYOG	22.3628453277816	2.25698377035748e-06	0.052156637949191	chr1	203052257	203055166
ADORA1	24.6395018452598	6.91202638703253e-07	0.0159730017777935	chr1	203096836	203136533
MYBPH	24.6395018452598	6.91202638703253e-07	0.0159730017777935	chr1	203136939	203144942
CHI3L1	25.8057240547695	3.77567072603204e-07	0.00872519748078744	chr1	203148059	203155922
CHIT1	24.6395018452598	6.91202638703253e-07	0.0159730017777935	chr1	203181959	203241937
BTG2	29.4115705534432	5.85271626842036e-08	0.00135250420246926	chr1	203274664	203278729
FMOD	29.4115705534432	5.85271626842036e-08	0.00135250420246926	chr1	203309752	203320289
PRELP	28.1921032960662	1.09851835849625e-07	0.00253856607464898	chr1	203444883	203460479
OPTC	28.1921032960662	1.09851835849625e-07	0.00253856607464898	chr1	203463271	203478077
ATP2B4	35.7985295177168	2.18812986235111e-09	5.05654929890718e-05	chr1	203595915	203713209
LINC00260	34.4900861586856	4.28427882887007e-09	9.90053994563584e-05	chr1	203699705	203700979
SNORA77	34.4900861586856	4.28427882887007e-09	9.90053994563584e-05	chr1	203698709	203698833
LAX1	37.1226277460223	1.10928986151253e-09	2.56345794096931e-05	chr1	203734284	203745480
ZBED6	38.4621324392289	5.58264465237579e-10	1.29009335271752e-05	chr1	203766651	203769590
ZC3H11A	38.4621324392289	5.58264465237579e-10	1.29009335271752e-05	chr1	203764751	203823256
SNRPE	38.4621324392289	5.58264465237579e-10	1.29009335271752e-05	chr1	203830727	203840280
LINC00303	39.8168065843147	2.78934540520618e-10	6.44589829689096e-06	chr1	204001575	204010392
SOX13	41.1864240148718	1.38380347310757e-10	3.19783144600428e-06	chr1	204042246	204096871
ETNK2	41.1864240148718	1.38380347310757e-10	3.19783144600428e-06	chr1	204100190	204121307
REN	41.1864240148718	1.38380347310757e-10	3.19783144600428e-06	chr1	204123944	204135465
KISS1	42.570768898245	6.81705695240572e-11	1.57535369113144e-06	chr1	204159469	204165619
GOLT1A	42.570768898245	6.81705695240572e-11	1.57535369113144e-06	chr1	204167288	204183220
PLEKHA6	49.7065157195045	1.78551961545098e-12	4.12615727934567e-08	chr1	204187979	204329057
PPP1R15B	49.7065157195045	1.78551961545098e-12	4.12615727934567e-08	chr1	204372492	204380944
PIK3C2B	51.1752139978915	8.44785882798789e-13	1.95221569655972e-08	chr1	204391758	204463852
MDM4	51.1752139978915	8.44785882798789e-13	1.95221569655972e-08	chr1	204485507	204677661
LRRN2	49.7065157195045	1.78551961545098e-12	4.12615727934567e-08	chr1	204586303	204654597
NFASC	43.9696352524037	3.33509806531454e-11	7.70707811913537e-07	chr1	204797782	204991950
CNTN2	35.7985295177168	2.18812986235111e-09	5.05654929890718e-05	chr1	205012065	205047171
RBBP5	34.4900861586856	4.28427882887007e-09	9.90053994563584e-05	chr1	205055270	205091150
TMEM81	34.4900861586856	4.28427882887007e-09	9.90053994563584e-05	chr1	205052257	205053588
DSTYK	35.7985295177168	2.18812986235111e-09	5.05654929890718e-05	chr1	205111631	205180727
TMCC2	34.4900861586856	4.28427882887007e-09	9.90053994563584e-05	chr1	205197038	205242471
NUAK2	30.6613526286719	3.07223764492162e-08	0.000709963397364937	chr1	205271191	205290883
KLHDC8A	28.1922600811177	1.09842937777815e-07	0.00253836044910753	chr1	205305193	205326218
LEMD1	25.7928625102935	3.80091452656363e-07	0.00878353337943589	chr1	205350506	205391214
MIR135B	24.6201769814764	6.98168837731717e-07	0.0161339836711422	chr1	205417430	205417526
CDK18	23.4660035923622	1.27140678510363e-06	0.0293809393969598	chr1	205473684	205501921
ELK4	23.4479011866954	1.28342665287476e-06	0.0296587065212828	chr1	205566695	205649630
SLC45A3	23.4479011866954	1.28342665287476e-06	0.0296587065212828	chr1	205592804	205649630
NUCKS1	22.3307435825044	2.29502823175995e-06	0.0530358074077407	chr1	205681947	205719372
SLC41A1	22.3059166902839	2.32489173957318e-06	0.0537259232097966	chr1	205758221	205782161
PM20D1	22.3059166902839	2.32489173957318e-06	0.0537259232097966	chr1	205797150	205819276
LOC284581	22.3059166902839	2.32489173957318e-06	0.0537259232097966	chr1	205831207	205865215
SLC26A9	22.3059166902839	2.32489173957318e-06	0.0537259232097966	chr1	205882177	205912588
FAM72A	22.3059166902839	2.32489173957318e-06	0.0537259232097966	chr1	206138911	206155074
AVPR1B	22.3059166902839	2.32489173957318e-06	0.0537259232097966	chr1	206224283	206231482
CTSE	22.3059166902839	2.32489173957318e-06	0.0537259232097966	chr1	206317459	206332104
SRGAP2	23.4479011866954	1.28342665287476e-06	0.0296587065212828	chr1	206516200	206637783
IKBKE	23.4479011866954	1.28342665287476e-06	0.0296587065212828	chr1	206643586	206670223
RASSF5	23.4479011866954	1.28342665287476e-06	0.0296587065212828	chr1	206680879	206762616
EIF2D	23.4479011866954	1.28342665287476e-06	0.0296587065212828	chr1	206764974	206785904
DYRK3	23.4479011866954	1.28342665287476e-06	0.0296587065212828	chr1	206808881	206857760
MAPKAPK2	22.3059166902839	2.32489173957318e-06	0.0537259232097966	chr1	206858365	206907630
IL10	22.3059166902839	2.32489173957318e-06	0.0537259232097966	chr1	206940948	206945839
IL19	22.3059166902839	2.32489173957318e-06	0.0537259232097966	chr1	206972215	207016326
IL20	22.3059166902839	2.32489173957318e-06	0.0537259232097966	chr1	207039154	207042568
IL24	22.3059166902839	2.32489173957318e-06	0.0537259232097966	chr1	207070788	207077484
PIGR	22.3059166902839	2.32489173957318e-06	0.0537259232097966	chr1	207101867	207119811
FCAMR	22.3059166902839	2.32489173957318e-06	0.0537259232097966	chr1	207131312	207143970
C1orf116	22.3059166902839	2.32489173957318e-06	0.0537259232097966	chr1	207191866	207206101
YOD1	23.4479011866954	1.28342665287476e-06	0.0296587065212828	chr1	207217194	207226325
PFKFB2	23.4479011866954	1.28342665287476e-06	0.0296587065212828	chr1	207207761	207254368
C4BPB	24.608853722831	7.02283293356836e-07	0.0162290646261831	chr1	207262212	207273337
C4BPA	24.608853722831	7.02283293356836e-07	0.0162290646261831	chr1	207277607	207318317
CD55	24.608853722831	7.02283293356836e-07	0.0162290646261831	chr1	207494817	207534311
CR2	23.4660035923622	1.27140678510363e-06	0.0293809393969598	chr1	207627645	207663240
CR1	24.6201769814764	6.98168837731717e-07	0.0161339836711422	chr1	207669473	207815110
CR1L	23.4660035923622	1.27140678510363e-06	0.0293809393969598	chr1	207818458	207898053
CD46	23.4660035923622	1.27140678510363e-06	0.0293809393969598	chr1	207925383	207968861
MIR29C	23.4660035923622	1.27140678510363e-06	0.0293809393969598	chr1	207975197	207975868
LOC148696	23.4660035923622	1.27140678510363e-06	0.0293809393969598	chr1	207991724	207995941
CD34	23.4660035923622	1.27140678510363e-06	0.0293809393969598	chr1	208059883	208084683
PLXNA2	23.4660035923622	1.27140678510363e-06	0.0293809393969598	chr1	208195588	208417665
MIR205HG	22.3307435825044	2.29502823175995e-06	0.0530358074077407	chr1	209602168	209605892
MIR205	22.3307435825044	2.29502823175995e-06	0.0530358074077407	chr1	209605478	209605587
CAMK1G	22.3307435825044	2.29502823175995e-06	0.0530358074077407	chr1	209757045	209787284
LAMB3	22.3307435825044	2.29502823175995e-06	0.0530358074077407	chr1	209788218	209825820
MIR4260	22.3307435825044	2.29502823175995e-06	0.0530358074077407	chr1	209796789	209796855
G0S2	22.3307435825044	2.29502823175995e-06	0.0530358074077407	chr1	209848670	209849735
HSD11B1	22.3307435825044	2.29502823175995e-06	0.0530358074077407	chr1	209859525	209908295
TRAF3IP3	22.3307435825044	2.29502823175995e-06	0.0530358074077407	chr1	209929394	209955668
C1orf74	22.3307435825044	2.29502823175995e-06	0.0530358074077407	chr1	209955662	209957890
IRF6	22.3307435825044	2.29502823175995e-06	0.0530358074077407	chr1	209958968	209979520
SYT14	23.4660035923622	1.27140678510363e-06	0.0293809393969598	chr1	210111519	210337633
SERTAD4	22.3307435825044	2.29502823175995e-06	0.0530358074077407	chr1	210406195	210416440
HHAT	21.2148185108748	4.10577810584468e-06	0.0948804262479647	chr1	210501596	210849638
KCNH1	22.3307435825044	2.29502823175995e-06	0.0530358074077407	chr1	210851657	211307457
RCOR3	22.3307435825044	2.29502823175995e-06	0.0530358074077407	chr1	211432708	211489725
TRAF5	22.3307435825044	2.29502823175995e-06	0.0530358074077407	chr1	211499957	211548286
LINC00467	22.3307435825044	2.29502823175995e-06	0.0530358074077407	chr1	211556097	211605877
RD3	22.3307435825044	2.29502823175995e-06	0.0530358074077407	chr1	211649864	211666259
SLC30A1	21.2148185108748	4.10577810584468e-06	0.0948804262479647	chr1	211748381	211752099
NEK2	21.2148185108748	4.10577810584468e-06	0.0948804262479647	chr1	211831599	211848972
LPGAT1	21.2148185108748	4.10577810584468e-06	0.0948804262479647	chr1	211916799	212004114
INTS7	22.3307435825044	2.29502823175995e-06	0.0530358074077407	chr1	212113741	212209002
DTL	21.2148185108748	4.10577810584468e-06	0.0948804262479647	chr1	212208919	212278187
MIR3122	21.2148185108748	4.10577810584468e-06	0.0948804262479647	chr1	212250955	212251027
PPP2R5A	22.3628453277816	2.25698377035748e-06	0.052156637949191	chr1	212458879	212535205
SNORA16B	22.3628453277816	2.25698377035748e-06	0.052156637949191	chr1	212526160	212526292
NENF	23.4917460339328	1.25450815325407e-06	0.0289904289135483	chr1	212606229	212619721
ATF3	23.4917460339328	1.25450815325407e-06	0.0289904289135483	chr1	212738676	212794119
FAM71A	23.4917460339328	1.25450815325407e-06	0.0289904289135483	chr1	212797789	212800120
BATF3	23.4917460339328	1.25450815325407e-06	0.0289904289135483	chr1	212859759	212873327
NSL1	23.4917460339328	1.25450815325407e-06	0.0289904289135483	chr1	212899495	212965139
TATDN3	23.4660035923622	1.27140678510363e-06	0.0293809393969598	chr1	212965170	212990167
FLVCR1	24.6201769814764	6.98168837731717e-07	0.0161339836711422	chr1	213031597	213072705
VASH2	24.6201769814764	6.98168837731717e-07	0.0161339836711422	chr1	213123887	213164927
ANGEL2	24.6201769814764	6.98168837731717e-07	0.0161339836711422	chr1	213165524	213189168
RPS6KC1	24.6201769814764	6.98168837731717e-07	0.0161339836711422	chr1	213224588	213446808
LINC00538	24.6201769814764	6.98168837731717e-07	0.0161339836711422	chr1	214098092	214099996
PROX1	24.6201769814764	6.98168837731717e-07	0.0161339836711422	chr1	214161278	214214847
SMYD2	25.7928625102935	3.80091452656363e-07	0.00878353337943589	chr1	214454565	214510477
PTPN14	28.1922600811177	1.09842937777815e-07	0.00253836044910753	chr1	214522039	214725024
CENPF	28.1922600811177	1.09842937777815e-07	0.00253836044910753	chr1	214776532	214837914
KCNK2	26.9836781558682	2.05180746942856e-07	0.00474152188110246	chr1	215178885	215410436
KCTD3	26.9836781558682	2.05180746942856e-07	0.00474152188110246	chr1	215740735	215795149
USH2A	25.8057240547695	3.77567072603204e-07	0.00872519748078744	chr1	215796236	216596738
ESRRG	25.8057240547695	3.77567072603204e-07	0.00872519748078744	chr1	216676588	217311097
GPATCH2	26.9900422383979	2.04506300213477e-07	0.00472593609163324	chr1	217603834	217804409
SPATA17	26.9900422383979	2.04506300213477e-07	0.00472593609163324	chr1	217804695	218040484
RRP15	26.9900422383979	2.04506300213477e-07	0.00472593609163324	chr1	218458629	218511325
TGFB2	26.9900422383979	2.04506300213477e-07	0.00472593609163324	chr1	218518676	218617961
LYPLAL1	29.4343569770016	5.78430460699631e-08	0.00133669495163078	chr1	219347192	219386207
RNU5F-1	29.4182616707166	5.8325438837637e-08	0.00134784256609895	chr1	220046619	220292777
SLC30A10	29.4182616707166	5.8325438837637e-08	0.00134784256609895	chr1	219858769	220131989
BPNT1	29.4182616707166	5.8325438837637e-08	0.00134784256609895	chr1	220230824	220263191
IARS2	29.4182616707166	5.8325438837637e-08	0.00134784256609895	chr1	220267455	220321383
MIR215	29.4182616707166	5.8325438837637e-08	0.00134784256609895	chr1	220291195	220291304
MIR194-1	29.4182616707166	5.8325438837637e-08	0.00134784256609895	chr1	220291499	220291583
RAB3GAP2	30.6613526286719	3.07223764492162e-08	0.000709963397364937	chr1	220321610	220445843
SNORA36B	29.4182616707166	5.8325438837637e-08	0.00134784256609895	chr1	220373884	220374018
MARK1	30.6613526286719	3.07223764492162e-08	0.000709963397364937	chr1	220701568	220837799
C1orf115	30.6613526286719	3.07223764492162e-08	0.000709963397364937	chr1	220863628	220872499
MARC2	30.6613526286719	3.07223764492162e-08	0.000709963397364937	chr1	220921676	220957596
MARC1	30.6613526286719	3.07223764492162e-08	0.000709963397364937	chr1	220960039	220987741
HLX	30.6613526286719	3.07223764492162e-08	0.000709963397364937	chr1	221052743	221058400
DUSP10	29.4137922033762	5.84601069691245e-08	0.0013509546119495	chr1	221874764	221915516
HHIPL2	27.0271004711504	2.0062288425564e-07	0.00463619423226358	chr1	222695602	222721444
TAF1A	27.0271004711504	2.0062288425564e-07	0.00463619423226358	chr1	222731244	222763275
MIA3	27.0271004711504	2.0062288425564e-07	0.00463619423226358	chr1	222791444	222841351
AIDA	27.0271004711504	2.0062288425564e-07	0.00463619423226358	chr1	222841355	222886526
BROX	25.8547805800126	3.68091918550477e-07	0.00850623614578297	chr1	222885906	222906106
FAM177B	25.8547805800126	3.68091918550477e-07	0.00850623614578297	chr1	222910558	222924002
DISP1	25.8547805800126	3.68091918550477e-07	0.00850623614578297	chr1	222988431	223179337
TLR5	25.8547805800126	3.68091918550477e-07	0.00850623614578297	chr1	223282748	223316624
SUSD4	25.8547805800126	3.68091918550477e-07	0.00850623614578297	chr1	223394161	223537544
CAPN8	25.8547805800126	3.68091918550477e-07	0.00850623614578297	chr1	223714972	223853436
CAPN2	24.7413789025437	6.55613947146288e-07	0.0151505827046036	chr1	223889295	223963720
TP53BP2	24.7413789025437	6.55613947146288e-07	0.0151505827046036	chr1	223967595	224033674
FBXO28	24.7413789025437	6.55613947146288e-07	0.0151505827046036	chr1	224301789	224349749
DEGS1	25.8901955363071	3.61400095970443e-07	0.00835159481778097	chr1	224370910	224381142
NVL	24.7413789025437	6.55613947146288e-07	0.0151505827046036	chr1	224415036	224517891
MIR320B2	24.7413789025437	6.55613947146288e-07	0.0151505827046036	chr1	224444706	224444843
CNIH4	24.7413789025437	6.55613947146288e-07	0.0151505827046036	chr1	224544513	224567153
WDR26	24.7413789025437	6.55613947146288e-07	0.0151505827046036	chr1	224572845	224622001
MIR4742	24.7413789025437	6.55613947146288e-07	0.0151505827046036	chr1	224585929	224586013
CNIH3	24.700477728594	6.69675726903536e-07	0.0154755363730138	chr1	224804179	224928249
DNAH14	23.610873363637	1.17919306032671e-06	0.0272499724310899	chr1	225117356	225586996
LBR	20.3328430137137	6.5073957360787e-06	0.150379408065043	chr1	225589204	225616557
ENAH	20.3328430137137	6.5073957360787e-06	0.150379408065043	chr1	225674534	225840845
SRP9	19.351557904154	1.08730502676649e-05	0.251265318635468	chr1	225965515	225978168
EPHX1	19.351557904154	1.08730502676649e-05	0.251265318635468	chr1	225997797	226033262
TMEM63A	19.351557904154	1.08730502676649e-05	0.251265318635468	chr1	226033233	226070420
LEFTY1	20.3328430137137	6.5073957360787e-06	0.150379408065043	chr1	226073982	226112040
PYCR2	19.2792883106626	1.12924701298718e-05	0.260957692231207	chr1	226107577	226112040
LEFTY2	19.2792883106626	1.12924701298718e-05	0.260957692231207	chr1	226124298	226129083
ACBD3	18.2459879765846	1.94134423291192e-05	0.448625238783616	chr1	226332380	226374423
MIXL1	18.2459879765846	1.94134423291192e-05	0.448625238783616	chr1	226411383	226413513
LIN9	19.2792883106626	1.12924701298718e-05	0.260957692231207	chr1	226418850	226497449
PARP1	20.3328430137137	6.5073957360787e-06	0.150379408065043	chr1	226548392	226595801
ITPKB	20.3328430137137	6.5073957360787e-06	0.150379408065043	chr1	226819391	226926876
PSEN2	19.2792883106626	1.12924701298718e-05	0.260957692231207	chr1	227058273	227083804
CDC42BPA	19.2792883106626	1.12924701298718e-05	0.260957692231207	chr1	227177566	227505826
ZNF678	18.2459879765846	1.94134423291192e-05	0.448625238783616	chr1	227751220	227910352
ZNF847P	18.2459879765846	1.94134423291192e-05	0.448625238783616	chr1	227884733	227885408
JMJD4	18.2459879765846	1.94134423291192e-05	0.448625238783616	chr1	227918890	227923112
SNAP47	18.2459879765846	1.94134423291192e-05	0.448625238783616	chr1	227916240	227968932
PRSS38	19.2792883106626	1.12924701298718e-05	0.260957692231207	chr1	228003418	228034171
WNT9A	18.3229296295763	1.86449479549602e-05	0.430866102291175	chr1	228109165	228135676
WNT3A	18.3229296295763	1.86449479549602e-05	0.430866102291175	chr1	228194723	228248972
ARF1	18.3229296295763	1.86449479549602e-05	0.430866102291175	chr1	228270361	228286913
C1orf35	18.3229296295763	1.86449479549602e-05	0.430866102291175	chr1	228288428	228291022
MIR3620	18.3229296295763	1.86449479549602e-05	0.430866102291175	chr1	228284964	228285042
MRPL55	18.3229296295763	1.86449479549602e-05	0.430866102291175	chr1	228294380	228297013
GUK1	18.3229296295763	1.86449479549602e-05	0.430866102291175	chr1	228327785	228336655
GJC2	18.3229296295763	1.86449479549602e-05	0.430866102291175	chr1	228337415	228347527
IBA57	18.3229296295763	1.86449479549602e-05	0.430866102291175	chr1	228353429	228369958
OBSCN	19.351557904154	1.08730502676649e-05	0.251265318635468	chr1	228395831	228566575
MIR4666A	18.3229296295763	1.86449479549602e-05	0.430866102291175	chr1	228649775	228649853
RHOU	18.3229296295763	1.86449479549602e-05	0.430866102291175	chr1	228780394	228882416
RNF187	18.3229296295763	1.86449479549602e-05	0.430866102291175	chr1	228675068	228683889
TRIM11	18.3229296295763	1.86449479549602e-05	0.430866102291175	chr1	228581377	228594517
TRIM17	18.3229296295763	1.86449479549602e-05	0.430866102291175	chr1	228595636	228604583
RAB4A	18.3229296295763	1.86449479549602e-05	0.430866102291175	chr1	229406809	229441640
ACTA1	19.2792883106626	1.12924701298718e-05	0.260957692231207	chr1	229566993	229569843
NUP133	19.2792883106626	1.12924701298718e-05	0.260957692231207	chr1	229577044	229644088
ABCB10	19.2792883106626	1.12924701298718e-05	0.260957692231207	chr1	229652329	229694442
TAF5L	19.2792883106626	1.12924701298718e-05	0.260957692231207	chr1	229728866	229761794
URB2	19.2792883106626	1.12924701298718e-05	0.260957692231207	chr1	229761981	229795946
GALNT2	17.2333881567073	3.3057530005005e-05	0.763926460885661	chr1	230193536	230417875
PGBD5	17.2333881567073	3.3057530005005e-05	0.763926460885661	chr1	230457392	230561674
COG2	18.2459879765846	1.94134423291192e-05	0.448625238783616	chr1	230778202	230829731
AGT	17.2333881567073	3.3057530005005e-05	0.763926460885661	chr1	230838272	230850336
CAPN9	17.2333881567073	3.3057530005005e-05	0.763926460885661	chr1	230883130	230937749
C1orf198	16.2419566558782	5.57457536118743e-05	1	chr1	230972865	231005335
TTC13	16.2419566558782	5.57457536118743e-05	1	chr1	231041987	231114618
ARV1	16.2419566558782	5.57457536118743e-05	1	chr1	231114823	231136479
FAM89A	16.2419566558782	5.57457536118743e-05	1	chr1	231154704	231175995
MIR1182	16.2419566558782	5.57457536118743e-05	1	chr1	231155574	231155670
TRIM67	15.3622660482511	8.8742921478866e-05	1	chr1	231298674	231357314
C1orf131	15.3622660482511	8.8742921478866e-05	1	chr1	231359509	231376924
GNPAT	15.3622660482511	8.8742921478866e-05	1	chr1	231376919	231413719
EXOC8	15.3622660482511	8.8742921478866e-05	1	chr1	231468482	231473578
EGLN1	15.3622660482511	8.8742921478866e-05	1	chr1	231499497	231560790
SNRPD2P2	15.3622660482511	8.8742921478866e-05	1	chr1	231611510	231612271
TSNAX-DISC1	15.3622660482511	8.8742921478866e-05	1	chr1	231664399	232177019
TSNAX	15.3622660482511	8.8742921478866e-05	1	chr1	231664399	231702269
DISC1	15.3622660482511	8.8742921478866e-05	1	chr1	231762561	232177019
DISC2	15.3622660482511	8.8742921478866e-05	1	chr1	231950372	231954263
SIPA1L2	14.5161579500929	0.000138962517101113	1	chr1	232533712	232651243
NTPCR	16.4175927574842	5.08114435087519e-05	1	chr1	233086370	233114219
KCNK1	17.4005345408037	3.02740822744892e-05	0.699603767281171	chr1	233749750	233808258
MIR4427	17.4005345408037	3.02740822744892e-05	0.699603767281171	chr1	233759898	233759965
SLC35F3	15.4559747603728	8.4449549550103e-05	1	chr1	234040679	234460262
MIR4671	15.4559747603728	8.4449549550103e-05	1	chr1	234442213	234442285
TARBP1	15.4559747603728	8.4449549550103e-05	1	chr1	234527059	234614849
IRF2BP2	15.4559747603728	8.4449549550103e-05	1	chr1	234740015	234745271
LINC00184	15.4559747603728	8.4449549550103e-05	1	chr1	234765057	234770526
TOMM20	12.920648549436	0.000324977243142431	1	chr1	235272658	235292256
RBM34	12.920648549436	0.000324977243142431	1	chr1	235294498	235324772
SNORA14B	12.920648549436	0.000324977243142431	1	chr1	235291118	235291252
ARID4B	13.8094233956564	0.000202318929459825	1	chr1	235294498	235491532
MIR4753	12.920648549436	0.000324977243142431	1	chr1	235353349	235353431
GGPS1	13.8094233956564	0.000202318929459825	1	chr1	235490665	235507844
TBCE	13.8094233956564	0.000202318929459825	1	chr1	235530728	235612280
B3GALNT2	13.8094233956564	0.000202318929459825	1	chr1	235610505	235667781
GNG4	14.7205926167641	0.000124677105243393	1	chr1	235710985	235814054
LYST	14.7205926167641	0.000124677105243393	1	chr1	235824331	236047008
MIR1537	14.7205926167641	0.000124677105243393	1	chr1	236016300	236016360
NID1	14.7205926167641	0.000124677105243393	1	chr1	236139132	236228481
GPR137B	15.6536708555533	7.60647924425784e-05	1	chr1	236305832	236372209
EDARADD	14.7205926167641	0.000124677105243393	1	chr1	236557680	236648008
LGALS8	14.7205926167641	0.000124677105243393	1	chr1	236681514	236716279
LGALS8-AS1	14.7205926167641	0.000124677105243393	1	chr1	236686369	236687808
HEATR1	14.7205926167641	0.000124677105243393	1	chr1	236712305	236767841
ACTN2	14.7205926167641	0.000124677105243393	1	chr1	236849770	236927558
MTR	15.5531563713045	8.02176096415387e-05	1	chr1	236958581	237067281
RYR2	14.8273235137983	0.000117816115349683	1	chr1	237205702	237997288
LOC100130331	14.8273235137983	0.000117816115349683	1	chr1	238025475	238091619
ZP4	14.8273235137983	0.000117816115349683	1	chr1	238041164	238054222
CHRM3	15.0492877072789	0.000104739776626188	1	chr1	239549865	240072717
RPS7P5	12.4050815577793	0.000428167108517514	1	chr1	240170824	240176560
FMN2	13.264389271791	0.000270495566384746	1	chr1	240255185	240638489
GREM2	13.264389271791	0.000270495566384746	1	chr1	240652873	240775462
RGS7	16.9196381246926	3.89960536345575e-05	0.901159803440989	chr1	240931554	241520478
MIR3123	15.8641995875882	6.80539708779051e-05	1	chr1	241295572	241295646
FH	15.8641995875882	6.80539708779051e-05	1	chr1	241660857	241683085
KMO	15.8641995875882	6.80539708779051e-05	1	chr1	241695434	241758949
OPN3	15.8641995875882	6.80539708779051e-05	1	chr1	241756452	241803701
CHML	14.9369203442455	0.00011116604422428	1	chr1	241792167	241799232
WDR64	14.9369203442455	0.00011116604422428	1	chr1	241815580	241965434
EXO1	13.1474229269069	0.000287914964151655	1	chr1	242011493	242053241
MAP1LC3C	13.1474229269069	0.000287914964151655	1	chr1	242158792	242162385
PLD5	14.1459423509409	0.000169161560339991	1	chr1	242251689	242687998
CEP170	13.1474229269069	0.000287914964151655	1	chr1	243287730	243418708
SDCCAG8	14.0311780620673	0.000179804472857959	1	chr1	243419307	243663393
MIR4677	14.0311780620673	0.000179804472857959	1	chr1	243509478	243509557
AKT3	14.0311780620673	0.000179804472857959	1	chr1	243651535	244006886
C1orf100	13.9189768178871	0.000190861721974602	1	chr1	244515937	244552388
HNRNPU	11.5684925036346	0.000670787789103675	1	chr1	245013602	245027827
EFCAB2	11.5684925036346	0.000670787789103675	1	chr1	245133171	245288530
KIF26B	11.1322150158519	0.000848412169548751	1	chr1	245318287	245866428
SMYD3	12.7743969560231	0.000351395881902927	1	chr1	245912642	246670644
AHCTF1	11.9420504763317	0.000548810454542997	1	chr1	247002402	247094726
CNST	11.9420504763317	0.000548810454542997	1	chr1	246729639	246831884
SCCPDH	11.9420504763317	0.000548810454542997	1	chr1	246887378	246931440
TFB2M	11.9420504763317	0.000548810454542997	1	chr1	246703863	246729565
ZNF670-ZNF695	11.9420504763317	0.000548810454542997	1	chr1	247108849	247242115
ZNF695	11.9420504763317	0.000548810454542997	1	chr1	247108849	247171395
ZNF670	11.9420504763317	0.000548810454542997	1	chr1	247197940	247242115
ZNF669	11.9420504763317	0.000548810454542997	1	chr1	247263264	247267674
C1orf229	11.1322150158519	0.000848412169548751	1	chr1	247273462	247275719
ZNF124	10.3453506229257	0.00129801208695735	1	chr1	247285277	247335318
MIR3916	11.1322150158519	0.000848412169548751	1	chr1	247365269	247365362
ZNF496	10.3453506229257	0.00129801208695735	1	chr1	247463622	247495045
NLRP3	9.58193723938101	0.00196500958951281	1	chr1	247579458	247612406
OR2B11	9.58193723938101	0.00196500958951281	1	chr1	247614331	247615284
OR2W5	8.97268976539869	0.00274044865218781	1	chr1	247654370	247655711
OR2C3	8.97268976539869	0.00274044865218781	1	chr1	247693434	247697141
OR2G2	9.71203633642404	0.00183065056205332	1	chr1	247751662	247752615
OR2G3	9.71203633642404	0.00183065056205332	1	chr1	247768888	247769817
MIR3124	9.71203633642404	0.00183065056205332	1	chr1	249120576	249120642
OR11L1	9.71203633642404	0.00183065056205332	1	chr1	248004230	248005198
OR13G1	9.71203633642404	0.00183065056205332	1	chr1	247835420	247836343
OR14A16	9.71203633642404	0.00183065056205332	1	chr1	247978102	247979031
OR14C36	9.71203633642404	0.00183065056205332	1	chr1	248512077	248513015
OR14I1	9.71203633642404	0.00183065056205332	1	chr1	248844670	248845605
OR1C1	9.71203633642404	0.00183065056205332	1	chr1	247920764	247921708
OR2AK2	9.71203633642404	0.00183065056205332	1	chr1	248128634	248129641
OR2G6	9.71203633642404	0.00183065056205332	1	chr1	248684948	248685898
OR2L13	9.71203633642404	0.00183065056205332	1	chr1	248100493	248264224
OR2L1P	9.71203633642404	0.00183065056205332	1	chr1	248153569	248154493
OR2L2	9.71203633642404	0.00183065056205332	1	chr1	248201474	248202607
OR2L3	9.71203633642404	0.00183065056205332	1	chr1	248223984	248224922
OR2L8	9.71203633642404	0.00183065056205332	1	chr1	248112160	248113098
OR2M1P	9.71203633642404	0.00183065056205332	1	chr1	248285438	248286082
OR2M2	9.71203633642404	0.00183065056205332	1	chr1	248343288	248344331
OR2M3	9.71203633642404	0.00183065056205332	1	chr1	248366370	248367308
OR2M4	9.71203633642404	0.00183065056205332	1	chr1	248402231	248403166
OR2M5	9.71203633642404	0.00183065056205332	1	chr1	248308450	248309388
OR2M7	9.71203633642404	0.00183065056205332	1	chr1	248486932	248487870
OR2T10	9.71203633642404	0.00183065056205332	1	chr1	248756131	248757069
OR2T11	9.71203633642404	0.00183065056205332	1	chr1	248789479	248790429
OR2T12	9.71203633642404	0.00183065056205332	1	chr1	248457918	248458880
OR2T1	9.71203633642404	0.00183065056205332	1	chr1	248569296	248570405
OR2T27	9.71203633642404	0.00183065056205332	1	chr1	248813232	248814185
OR2T29	9.71203633642404	0.00183065056205332	1	chr1	248721845	248722792
OR2T2	9.71203633642404	0.00183065056205332	1	chr1	248616099	248617073
OR2T33	9.71203633642404	0.00183065056205332	1	chr1	248436154	248437116
OR2T34	9.71203633642404	0.00183065056205332	1	chr1	248737102	248738058
OR2T35	9.71203633642404	0.00183065056205332	1	chr1	248801588	248802559
OR2T3	9.71203633642404	0.00183065056205332	1	chr1	248636652	248637608
OR2T4	9.71203633642404	0.00183065056205332	1	chr1	248524883	248525929
OR2T5	9.71203633642404	0.00183065056205332	1	chr1	248651890	248652837
OR2T6	9.71203633642404	0.00183065056205332	1	chr1	248550910	248551836
OR2T8	9.71203633642404	0.00183065056205332	1	chr1	248084320	248085258
OR2W3	9.71203633642404	0.00183065056205332	1	chr1	248058889	248059833
OR6F1	9.71203633642404	0.00183065056205332	1	chr1	247875131	247876057
PGBD2	9.71203633642404	0.00183065056205332	1	chr1	249200442	249213345
SH3BP5L	9.71203633642404	0.00183065056205332	1	chr1	249104651	249120154
TRIM58	9.71203633642404	0.00183065056205332	1	chr1	248020501	248060142
ZNF672	9.71203633642404	0.00183065056205332	1	chr1	249132530	249143714
[truncated: 16,861 more rows]
