# Supplementary material for: The Predictive Value of Monocytes in Immune Microenvironment and Prognosis of Glioma Patients Based on Machine Learning
Source: Front Immunol. 2021 Apr 16;12:656541. doi: 10.3389/fimmu.2021.656541 (PMC8095378; doi:10.3389/fimmu.2021.656541)
Supplement: Supplementary file 1 [file DataSheet_1.zip › Supplementary Tables/Table S2.txt]

Gene	Stat	Pvalue	adjPvalue	chr	start	end
ACAP3	24.5056219246763	7.40933314552069e-07	0.0171222279659838	chr1	1227764	1244989
ACTRT2	24.5056219246763	7.40933314552069e-07	0.0171222279659838	chr1	2938046	2939467
AGRN	24.5056219246763	7.40933314552069e-07	0.0171222279659838	chr1	955503	991499
ANKRD65	24.5056219246763	7.40933314552069e-07	0.0171222279659838	chr1	1353800	1356824
ATAD3A	24.5056219246763	7.40933314552069e-07	0.0171222279659838	chr1	1447523	1470067
ATAD3B	24.5056219246763	7.40933314552069e-07	0.0171222279659838	chr1	1407164	1444689
ATAD3C	24.5056219246763	7.40933314552069e-07	0.0171222279659838	chr1	1385069	1405538
AURKAIP1	24.5056219246763	7.40933314552069e-07	0.0171222279659838	chr1	1309110	1310818
B3GALT6	24.5056219246763	7.40933314552069e-07	0.0171222279659838	chr1	1167629	1170420
C1orf159	24.5056219246763	7.40933314552069e-07	0.0171222279659838	chr1	1017198	1051736
CALML6	24.5056219246763	7.40933314552069e-07	0.0171222279659838	chr1	1846266	1848733
CCNL2	24.5056219246763	7.40933314552069e-07	0.0171222279659838	chr1	1321091	1334718
CDK11A	24.5056219246763	7.40933314552069e-07	0.0171222279659838	chr1	1634170	1655791
CDK11B	24.5056219246763	7.40933314552069e-07	0.0171222279659838	chr1	1571100	1655775
DVL1	24.5056219246763	7.40933314552069e-07	0.0171222279659838	chr1	1270658	1284492
FAM41C	24.5056219246763	7.40933314552069e-07	0.0171222279659838	chr1	803451	812182
GABRD	24.5056219246763	7.40933314552069e-07	0.0171222279659838	chr1	1950768	1962192
GNB1	24.5056219246763	7.40933314552069e-07	0.0171222279659838	chr1	1716725	1822526
HES4	24.5056219246763	7.40933314552069e-07	0.0171222279659838	chr1	934342	935552
HES5	24.5056219246763	7.40933314552069e-07	0.0171222279659838	chr1	2460184	2461684
ISG15	24.5056219246763	7.40933314552069e-07	0.0171222279659838	chr1	948847	949919
KLHL17	24.5056219246763	7.40933314552069e-07	0.0171222279659838	chr1	895967	901099
LINC00115	24.5056219246763	7.40933314552069e-07	0.0171222279659838	chr1	761586	762902
LOC100129534	24.5056219246763	7.40933314552069e-07	0.0171222279659838	chr1	2281853	2284100
LOC100288069	24.5056219246763	7.40933314552069e-07	0.0171222279659838	chr1	700245	714068
LOC729737	24.5056219246763	7.40933314552069e-07	0.0171222279659838	chr1	134773	140566
MIB2	24.5056219246763	7.40933314552069e-07	0.0171222279659838	chr1	1550795	1565990
MIR200A	24.5056219246763	7.40933314552069e-07	0.0171222279659838	chr1	1103243	1103332
MIR200B	24.5056219246763	7.40933314552069e-07	0.0171222279659838	chr1	1102484	1102578
MIR4251	24.5056219246763	7.40933314552069e-07	0.0171222279659838	chr1	3044539	3044599
MIR429	24.5056219246763	7.40933314552069e-07	0.0171222279659838	chr1	1104385	1104467
MMEL1	24.5056219246763	7.40933314552069e-07	0.0171222279659838	chr1	2522081	2564481
MMP23A	24.5056219246763	7.40933314552069e-07	0.0171222279659838	chr1	1631378	1633247
MMP23B	24.5056219246763	7.40933314552069e-07	0.0171222279659838	chr1	1567560	1570030
MORN1	24.5056219246763	7.40933314552069e-07	0.0171222279659838	chr1	2252696	2322993
MRPL20	24.5056219246763	7.40933314552069e-07	0.0171222279659838	chr1	1337276	1342693
MXRA8	24.5056219246763	7.40933314552069e-07	0.0171222279659838	chr1	1288071	1297157
NADK	24.5056219246763	7.40933314552069e-07	0.0171222279659838	chr1	1682671	1711508
NOC2L	24.5056219246763	7.40933314552069e-07	0.0171222279659838	chr1	879583	894679
OR4F5	24.5056219246763	7.40933314552069e-07	0.0171222279659838	chr1	69091	70008
PANK4	24.5056219246763	7.40933314552069e-07	0.0171222279659838	chr1	2439975	2458035
PEX10	24.5056219246763	7.40933314552069e-07	0.0171222279659838	chr1	2336241	2344010
PLCH2	24.5056219246763	7.40933314552069e-07	0.0171222279659838	chr1	2407754	2436969
PLEKHN1	24.5056219246763	7.40933314552069e-07	0.0171222279659838	chr1	901877	910484
PRDM16	24.5056219246763	7.40933314552069e-07	0.0171222279659838	chr1	2985742	3355185
PRKCZ	24.5056219246763	7.40933314552069e-07	0.0171222279659838	chr1	1981909	2116834
PUSL1	24.5056219246763	7.40933314552069e-07	0.0171222279659838	chr1	1243994	1247057
RER1	24.5056219246763	7.40933314552069e-07	0.0171222279659838	chr1	2323214	2336885
RNF223	24.5056219246763	7.40933314552069e-07	0.0171222279659838	chr1	1007126	1009687
SAMD11	24.5056219246763	7.40933314552069e-07	0.0171222279659838	chr1	860530	879961
SCNN1D	24.5056219246763	7.40933314552069e-07	0.0171222279659838	chr1	1215816	1227409
SDF4	24.5056219246763	7.40933314552069e-07	0.0171222279659838	chr1	1152288	1167447
SKI	24.5056219246763	7.40933314552069e-07	0.0171222279659838	chr1	2160134	2241652
SLC35E2B	24.5056219246763	7.40933314552069e-07	0.0171222279659838	chr1	1590988	1677438
SSU72	24.5056219246763	7.40933314552069e-07	0.0171222279659838	chr1	1477053	1510262
TAS1R3	24.5056219246763	7.40933314552069e-07	0.0171222279659838	chr1	1266726	1269844
TMEM240	24.5056219246763	7.40933314552069e-07	0.0171222279659838	chr1	1470158	1475740
TMEM52	24.5056219246763	7.40933314552069e-07	0.0171222279659838	chr1	1849029	1850740
TMEM88B	24.5056219246763	7.40933314552069e-07	0.0171222279659838	chr1	1361508	1363167
TNFRSF14	24.5056219246763	7.40933314552069e-07	0.0171222279659838	chr1	2487805	2495267
TNFRSF18	24.5056219246763	7.40933314552069e-07	0.0171222279659838	chr1	1138888	1142089
TNFRSF4	24.5056219246763	7.40933314552069e-07	0.0171222279659838	chr1	1146706	1149548
TTC34	24.5056219246763	7.40933314552069e-07	0.0171222279659838	chr1	2572807	2706230
TTLL10	24.5056219246763	7.40933314552069e-07	0.0171222279659838	chr1	1109286	1133313
UBE2J2	24.5056219246763	7.40933314552069e-07	0.0171222279659838	chr1	1189292	1209234
VWA1	24.5056219246763	7.40933314552069e-07	0.0171222279659838	chr1	1370903	1378262
WASH7P	24.5056219246763	7.40933314552069e-07	0.0171222279659838	chr1	14362	29961
ARHGEF16	23.5045045360954	1.2462165048187e-06	0.0287988172098553	chr1	3371147	3397677
MEGF6	23.5045045360954	1.2462165048187e-06	0.0287988172098553	chr1	3404506	3528059
MIR551A	23.5045045360954	1.2462165048187e-06	0.0287988172098553	chr1	3477260	3477354
TPRG1L	23.1086742793428	1.53098463799594e-06	0.0353795239994482	chr1	3541556	3546694
WRAP73	23.1086742793428	1.53098463799594e-06	0.0353795239994482	chr1	3547331	3566671
TP73-AS1	22.9173386645165	1.69119451042472e-06	0.0390818139414049	chr1	3652548	3663937
CCDC27	22.9173386645165	1.69119451042472e-06	0.0390818139414049	chr1	3668965	3688209
LRRC47	22.9173386645165	1.69119451042472e-06	0.0390818139414049	chr1	3696784	3713068
FBXO2	24.3156653070156	8.17713364075832e-07	0.0188965381304284	chr1	11708418	11714888
FBXO44	24.3156653070156	8.17713364075832e-07	0.0188965381304284	chr1	11714432	11723384
FBXO6	24.3156653070156	8.17713364075832e-07	0.0188965381304284	chr1	11724150	11734409
MAD2L2	24.3156653070156	8.17713364075832e-07	0.0188965381304284	chr1	11734537	11751678
AGTRAP	24.3156653070156	8.17713364075832e-07	0.0188965381304284	chr1	11796142	11810828
MTHFR	24.3156653070156	8.17713364075832e-07	0.0188965381304284	chr1	11845787	11866160
CLCN6	24.3156653070156	8.17713364075832e-07	0.0188965381304284	chr1	11866153	11903201
NPPA-AS1	24.3156653070156	8.17713364075832e-07	0.0188965381304284	chr1	11900376	11907674
NPPA	24.3156653070156	8.17713364075832e-07	0.0188965381304284	chr1	11905767	11907840
NPPB	24.3156653070156	8.17713364075832e-07	0.0188965381304284	chr1	11917521	11918992
KIAA2013	24.3156653070156	8.17713364075832e-07	0.0188965381304284	chr1	11979645	11986485
PLOD1	23.3149499737013	1.37526880715787e-06	0.0317810868646112	chr1	11994724	12035599
MFN2	23.3149499737013	1.37526880715787e-06	0.0317810868646112	chr1	12040238	12073572
MIIP	23.3149499737013	1.37526880715787e-06	0.0317810868646112	chr1	12079299	12092106
TNFRSF8	24.3156653070156	8.17713364075832e-07	0.0188965381304284	chr1	12123434	12204264
TNFRSF1B	24.3156653070156	8.17713364075832e-07	0.0188965381304284	chr1	12227060	12269277
MIR4632	25.3395131289704	4.80758952308178e-07	0.0111098586288897	chr1	12251762	12251839
VPS13D	24.3156653070156	8.17713364075832e-07	0.0188965381304284	chr1	12290113	12572098
DHRS3	25.3395131289704	4.80758952308178e-07	0.0111098586288897	chr1	12627939	12677820
AADACL4	26.3866610104227	2.79463786132764e-07	0.00645812863374204	chr1	12704566	12727097
AADACL3	26.3866610104227	2.79463786132764e-07	0.00645812863374204	chr1	12776118	12788726
C1orf158	26.3866610104227	2.79463786132764e-07	0.00645812863374204	chr1	12806163	12821102
HNRNPCL1	23.719128757213	1.1146908737249e-06	0.0257593914009087	chr1	12907261	12908578
PRAMEF10	23.719128757213	1.1146908737249e-06	0.0257593914009087	chr1	12952727	12958094
PRAMEF11	23.719128757213	1.1146908737249e-06	0.0257593914009087	chr1	12884468	12891264
PRAMEF12	23.719128757213	1.1146908737249e-06	0.0257593914009087	chr1	12834984	12838048
PRAMEF13	23.719128757213	1.1146908737249e-06	0.0257593914009087	chr1	13447414	13452656
PRAMEF17	23.719128757213	1.1146908737249e-06	0.0257593914009087	chr1	13716088	13719064
PRAMEF19	23.719128757213	1.1146908737249e-06	0.0257593914009087	chr1	13474053	13698405
PRAMEF1	23.719128757213	1.1146908737249e-06	0.0257593914009087	chr1	12851546	12856777
PRAMEF20	23.719128757213	1.1146908737249e-06	0.0257593914009087	chr1	13516066	13747803
PRAMEF22	23.719128757213	1.1146908737249e-06	0.0257593914009087	chr1	13035543	13038381
PRAMEF2	23.719128757213	1.1146908737249e-06	0.0257593914009087	chr1	12916941	12921764
PRAMEF4	23.719128757213	1.1146908737249e-06	0.0257593914009087	chr1	12939033	12946025
PRAMEF6	23.719128757213	1.1146908737249e-06	0.0257593914009087	chr1	12998302	13007406
PRAMEF9	23.719128757213	1.1146908737249e-06	0.0257593914009087	chr1	13421176	13648988
LRRC38	26.8258033894138	2.22644587264868e-07	0.00514509376710383	chr1	13801445	13840242
PDPN	26.8258033894138	2.22644587264868e-07	0.00514509376710383	chr1	13910252	13944452
PRDM2	26.8258033894138	2.22644587264868e-07	0.00514509376710383	chr1	14026735	14151574
KAZN	26.8258033894138	2.22644587264868e-07	0.00514509376710383	chr1	14925213	15444544
TMEM51	25.7668022379464	3.85258385580092e-07	0.00890293603237035	chr1	15479028	15546974
FHAD1	24.7313014984859	6.59050820178816e-07	0.0152300054035123	chr1	15573768	15726778
EFHD2	26.8258033894138	2.22644587264868e-07	0.00514509376710383	chr1	15736391	15756839
CTRC	26.8258033894138	2.22644587264868e-07	0.00514509376710383	chr1	15764938	15773153
CELA2A	26.8258033894138	2.22644587264868e-07	0.00514509376710383	chr1	15783223	15798586
CELA2B	26.8258033894138	2.22644587264868e-07	0.00514509376710383	chr1	15802596	15817895
CASP9	26.8258033894138	2.22644587264868e-07	0.00514509376710383	chr1	15817324	15851285
DNAJC16	26.8258033894138	2.22644587264868e-07	0.00514509376710383	chr1	15853352	15918874
AGMAT	26.8258033894138	2.22644587264868e-07	0.00514509376710383	chr1	15898194	15911605
DDI2	26.8258033894138	2.22644587264868e-07	0.00514509376710383	chr1	15943953	15987552
RSC1A1	27.9084812136107	1.27191034227865e-07	0.00293925760997173	chr1	15986364	15988217
PLEKHM2	27.9084812136107	1.27191034227865e-07	0.00293925760997173	chr1	16010827	16061264
SLC25A34	29.0150158837141	7.18194342091208e-08	0.00165967530513857	chr1	16062809	16067884
TMEM82	29.0150158837141	7.18194342091208e-08	0.00165967530513857	chr1	16068987	16074292
FBLIM1	29.0150158837141	7.18194342091208e-08	0.00165967530513857	chr1	16083154	16113084
UQCRHL	29.0150158837141	7.18194342091208e-08	0.00165967530513857	chr1	16133657	16134194
FLJ37453	27.9084812136107	1.27191034227865e-07	0.00293925760997173	chr1	16160710	16174642
SPEN	27.9084812136107	1.27191034227865e-07	0.00293925760997173	chr1	16174359	16266950
ZBTB17	27.9084812136107	1.27191034227865e-07	0.00293925760997173	chr1	16268364	16302627
HSPB7	27.9084812136107	1.27191034227865e-07	0.00293925760997173	chr1	16340523	16346089
CLCNKA	29.0150158837141	7.18194342091208e-08	0.00165967530513857	chr1	16345370	16360545
CLCNKB	29.0150158837141	7.18194342091208e-08	0.00165967530513857	chr1	16355621	16383821
FAM131C	29.0150158837141	7.18194342091208e-08	0.00165967530513857	chr1	16384264	16400127
EPHA2	29.0150158837141	7.18194342091208e-08	0.00165967530513857	chr1	16450832	16482582
ARHGEF19	29.0150158837141	7.18194342091208e-08	0.00165967530513857	chr1	16524599	16539104
FBXO42	30.1455915526928	4.00797221611776e-08	0.000926202299422653	chr1	16576559	16678948
SPATA21	30.1455915526928	4.00797221611776e-08	0.000926202299422653	chr1	16722176	16763919
NECAP2	30.1455915526928	4.00797221611776e-08	0.000926202299422653	chr1	16767167	16786584
CROCCP3	30.1455915526928	4.00797221611776e-08	0.000926202299422653	chr1	16793931	16819196
ATP13A2	30.1455915526928	4.00797221611776e-08	0.000926202299422653	chr1	17312453	17338423
CROCCP2	30.1455915526928	4.00797221611776e-08	0.000926202299422653	chr1	16944751	16971178
CROCC	30.1455915526928	4.00797221611776e-08	0.000926202299422653	chr1	17066768	17299474
ESPNP	30.1455915526928	4.00797221611776e-08	0.000926202299422653	chr1	17017713	17046652
MFAP2	30.1455915526928	4.00797221611776e-08	0.000926202299422653	chr1	17300999	17308081
MST1P2	30.1455915526928	4.00797221611776e-08	0.000926202299422653	chr1	16972069	16976915
NBPF1	30.1455915526928	4.00797221611776e-08	0.000926202299422653	chr1	16888922	16940100
SDHB	31.3003964224805	2.21034503681811e-08	0.000510788634558297	chr1	17345225	17380665
PADI2	31.3003964224805	2.21034503681811e-08	0.000510788634558297	chr1	17393256	17445948
PADI1	32.4796228150327	1.20448878003355e-08	0.000278345312177953	chr1	17531621	17572501
PADI3	33.6834672453202	6.48495052143989e-09	0.000149860721599954	chr1	17575593	17610727
PADI4	32.4796228150327	1.20448878003355e-08	0.000278345312177953	chr1	17634690	17690495
PADI6	32.4796228150327	1.20448878003355e-08	0.000278345312177953	chr1	17698741	17728195
RCC2	31.3003964224805	2.21034503681811e-08	0.000510788634558297	chr1	17733251	17766250
ARHGEF10L	31.3003964224805	2.21034503681811e-08	0.000510788634558297	chr1	17846827	18024370
ACTL8	33.6834672453202	6.48495052143989e-09	0.000149860721599954	chr1	18081808	18153558
IGSF21	33.6834672453202	6.48495052143989e-09	0.000149860721599954	chr1	18434240	18704977
KLHDC7A	32.4796228150327	1.20448878003355e-08	0.000278345312177953	chr1	18807424	18812480
PAX7	31.3003964224805	2.21034503681811e-08	0.000510788634558297	chr1	18957500	19075360
TAS1R2	31.3003964224805	2.21034503681811e-08	0.000510788634558297	chr1	19166093	19186155
ALDH4A1	32.4796228150327	1.20448878003355e-08	0.000278345312177953	chr1	19197924	19229293
MIR4695	32.4796228150327	1.20448878003355e-08	0.000278345312177953	chr1	19209696	19209769
IFFO2	32.4796228150327	1.20448878003355e-08	0.000278345312177953	chr1	19230774	19282826
UBR4	31.3003964224805	2.21034503681811e-08	0.000510788634558297	chr1	19401000	19536746
MRTO4	32.4796228150327	1.20448878003355e-08	0.000278345312177953	chr1	19578075	19586622
AKR7L	32.4796228150327	1.20448878003355e-08	0.000278345312177953	chr1	19592476	19600568
AKR7A3	32.4796228150327	1.20448878003355e-08	0.000278345312177953	chr1	19609057	19615280
LOC100506730	32.4796228150327	1.20448878003355e-08	0.000278345312177953	chr1	19619741	19622230
AKR7A2	32.4796228150327	1.20448878003355e-08	0.000278345312177953	chr1	19629202	19638640
CAPZB	32.4796228150327	1.20448878003355e-08	0.000278345312177953	chr1	19665267	19812066
NBL1	32.4796228150327	1.20448878003355e-08	0.000278345312177953	chr1	19969723	19984949
HTR6	32.4796228150327	1.20448878003355e-08	0.000278345312177953	chr1	19991780	20006055
TMCO4	30.1455915526928	4.00797221611776e-08	0.000926202299422653	chr1	20008706	20126758
RNF186	30.1455915526928	4.00797221611776e-08	0.000926202299422653	chr1	20140522	20141771
OTUD3	29.0150158837141	7.18194342091208e-08	0.00165967530513857	chr1	20208888	20239437
PLA2G2E	29.0150158837141	7.18194342091208e-08	0.00165967530513857	chr1	20246800	20250110
PLA2G2A	29.0150158837141	7.18194342091208e-08	0.00165967530513857	chr1	20301924	20306932
PLA2G5	27.9084812136107	1.27191034227865e-07	0.00293925760997173	chr1	20354672	20418394
PLA2G2D	27.9084812136107	1.27191034227865e-07	0.00293925760997173	chr1	20439143	20446059
PLA2G2F	27.9084812136107	1.27191034227865e-07	0.00293925760997173	chr1	20465823	20476879
PLA2G2C	27.9084812136107	1.27191034227865e-07	0.00293925760997173	chr1	20490484	20501687
UBXN10	27.9084812136107	1.27191034227865e-07	0.00293925760997173	chr1	20512578	20519942
VWA5B1	26.8258033894138	2.22644587264868e-07	0.00514509376710383	chr1	20617412	20681387
CAMK2N1	26.8258033894138	2.22644587264868e-07	0.00514509376710383	chr1	20808884	20812728
MUL1	26.8258033894138	2.22644587264868e-07	0.00514509376710383	chr1	20825941	20834674
FAM43B	26.8258033894138	2.22644587264868e-07	0.00514509376710383	chr1	20878932	20881513
CDA	26.8258033894138	2.22644587264868e-07	0.00514509376710383	chr1	20915444	20945400
PINK1	26.8258033894138	2.22644587264868e-07	0.00514509376710383	chr1	20959948	20978004
DDOST	26.8258033894138	2.22644587264868e-07	0.00514509376710383	chr1	20978260	20988037
KIF17	26.8258033894138	2.22644587264868e-07	0.00514509376710383	chr1	20990507	21044317
SH2D5	27.9084812136107	1.27191034227865e-07	0.00293925760997173	chr1	21046225	21059330
HP1BP3	27.9084812136107	1.27191034227865e-07	0.00293925760997173	chr1	21069171	21113799
EIF4G3	27.9084812136107	1.27191034227865e-07	0.00293925760997173	chr1	21132785	21503381
ECE1	27.9084812136107	1.27191034227865e-07	0.00293925760997173	chr1	21543740	21672034
NBPF3	27.9084812136107	1.27191034227865e-07	0.00293925760997173	chr1	21766583	21811393
ALPL	26.8258033894138	2.22644587264868e-07	0.00514509376710383	chr1	21835858	21904905
RAP1GAP	26.8258033894138	2.22644587264868e-07	0.00514509376710383	chr1	21922708	21995856
USP48	26.8258033894138	2.22644587264868e-07	0.00514509376710383	chr1	22004792	22109688
LDLRAD2	27.9084812136107	1.27191034227865e-07	0.00293925760997173	chr1	22138758	22151714
HSPG2	27.9084812136107	1.27191034227865e-07	0.00293925760997173	chr1	22148737	22263750
CELA3B	26.8258033894138	2.22644587264868e-07	0.00514509376710383	chr1	22303418	22333141
CELA3A	26.8258033894138	2.22644587264868e-07	0.00514509376710383	chr1	22328149	22339035
LINC00339	26.8258033894138	2.22644587264868e-07	0.00514509376710383	chr1	22351707	22357715
CDC42	26.8258033894138	2.22644587264868e-07	0.00514509376710383	chr1	22379120	22419436
WNT4	26.8258033894138	2.22644587264868e-07	0.00514509376710383	chr1	22443798	22470385
ZBTB40	23.719128757213	1.1146908737249e-06	0.0257593914009087	chr1	22778344	22857650
EPHA8	22.7301153834007	1.86423217850444e-06	0.0430805414130591	chr1	22890004	22930087
C1QA	23.719128757213	1.1146908737249e-06	0.0257593914009087	chr1	22963118	22966175
C1QC	23.719128757213	1.1146908737249e-06	0.0257593914009087	chr1	22970118	22974603
C1QB	23.719128757213	1.1146908737249e-06	0.0257593914009087	chr1	22979682	22988029
EPHB2	25.3395131289704	4.80758952308178e-07	0.0111098586288897	chr1	23037331	23241823
MIR4684	24.7313014984859	6.59050820178816e-07	0.0152300054035123	chr1	23046010	23046091
MIR4253	25.7668022379464	3.85258385580092e-07	0.00890293603237035	chr1	23189652	23189719
KDM1A	25.1538536645937	5.29337705000245e-07	0.0122324650248507	chr1	23345941	23410184
MIR3115	26.2012065443873	3.07630260910113e-07	0.0071090276993718	chr1	23370798	23370865
LUZP1	26.8258033894138	2.22644587264868e-07	0.00514509376710383	chr1	23410516	23504301
HTR1D	26.8258033894138	2.22644587264868e-07	0.00514509376710383	chr1	23518388	23521222
HNRNPR	26.2012065443873	3.07630260910113e-07	0.0071090276993718	chr1	23636276	23670853
ZNF436	27.2722659345969	1.76728206060992e-07	0.00408401211386346	chr1	23685941	23696357
TCEA3	26.2012065443873	3.07630260910113e-07	0.0071090276993718	chr1	23707555	23751261
ASAP3	26.2012065443873	3.07630260910113e-07	0.0071090276993718	chr1	23755056	23811057
E2F2	25.1538536645937	5.29337705000245e-07	0.0122324650248507	chr1	23832920	23857712
ID3	26.2012065443873	3.07630260910113e-07	0.0071090276993718	chr1	23884421	23886285
MDS2	27.2722659345969	1.76728206060992e-07	0.00408401211386346	chr1	23907985	23967056
RPL11	27.2722659345969	1.76728206060992e-07	0.00408401211386346	chr1	24018269	24022915
PITHD1	28.3672131657933	1.00350538894135e-07	0.00231900060330457	chr1	24104876	24114722
LYPLA2	28.3672131657933	1.00350538894135e-07	0.00231900060330457	chr1	24117646	24122029
GALE	28.3672131657933	1.00350538894135e-07	0.00231900060330457	chr1	24122089	24127294
HMGCL	28.3672131657933	1.00350538894135e-07	0.00231900060330457	chr1	24128367	24165110
FUCA1	28.3672131657933	1.00350538894135e-07	0.00231900060330457	chr1	24171572	24194859
CNR2	28.3672131657933	1.00350538894135e-07	0.00231900060330457	chr1	24200460	24239817
MIR378F	28.3672131657933	1.00350538894135e-07	0.00231900060330457	chr1	24255560	24255637
PNRC2	28.3672131657933	1.00350538894135e-07	0.00231900060330457	chr1	24286301	24289949
MYOM3	28.3672131657933	1.00350538894135e-07	0.00231900060330457	chr1	24382531	24438665
IL22RA1	29.4862335806071	5.63152891530868e-08	0.00130139001703868	chr1	24446261	24469775
GRHL3	29.4862335806071	5.63152891530868e-08	0.00130139001703868	chr1	24645812	24690970
NIPAL3	30.1455915526928	4.00797221611776e-08	0.000926202299422653	chr1	24742245	24799473
RCAN3AS	31.3003964224805	2.21034503681811e-08	0.000510788634558297	chr1	24822823	24828850
RCAN3	31.3003964224805	2.21034503681811e-08	0.000510788634558297	chr1	24828841	24863510
SRRM1	30.1455915526928	4.00797221611776e-08	0.000926202299422653	chr1	24969594	24999772
CLIC4	30.1455915526928	4.00797221611776e-08	0.000926202299422653	chr1	25071760	25170815
RUNX3	30.1455915526928	4.00797221611776e-08	0.000926202299422653	chr1	25226002	25291612
SYF2	29.4862335806071	5.63152891530868e-08	0.00130139001703868	chr1	25548767	25559013
RHD	29.4862335806071	5.63152891530868e-08	0.00130139001703868	chr1	25598981	25656936
TMEM50A	29.4862335806071	5.63152891530868e-08	0.00130139001703868	chr1	25664789	25688852
RHCE	29.4862335806071	5.63152891530868e-08	0.00130139001703868	chr1	25688740	25756683
LDLRAP1	29.4862335806071	5.63152891530868e-08	0.00130139001703868	chr1	25870076	25895377
MAN1C1	29.4862335806071	5.63152891530868e-08	0.00130139001703868	chr1	25943959	26111258
LOC646471	30.6295166039151	3.12306287243772e-08	0.000721708599191633	chr1	26146445	26150097
PAQR7	30.6295166039151	3.12306287243772e-08	0.000721708599191633	chr1	26187975	26197744
STMN1	30.6295166039151	3.12306287243772e-08	0.000721708599191633	chr1	26210677	26233368
MIR3917	30.6295166039151	3.12306287243772e-08	0.000721708599191633	chr1	26232853	26232945
PAFAH2	29.4862335806071	5.63152891530868e-08	0.00130139001703868	chr1	26286258	26324648
EXTL1	29.4862335806071	5.63152891530868e-08	0.00130139001703868	chr1	26348271	26362954
SLC30A2	29.4862335806071	5.63152891530868e-08	0.00130139001703868	chr1	26364514	26372604
TRIM63	29.4862335806071	5.63152891530868e-08	0.00130139001703868	chr1	26377796	26394125
PDIK1L	29.4862335806071	5.63152891530868e-08	0.00130139001703868	chr1	26437656	26452039
FAM110D	29.4862335806071	5.63152891530868e-08	0.00130139001703868	chr1	26485511	26489119
CNKSR1	29.4862335806071	5.63152891530868e-08	0.00130139001703868	chr1	26503981	26516375
ZNF593	29.4862335806071	5.63152891530868e-08	0.00130139001703868	chr1	26496388	26497364
CATSPER4	29.4862335806071	5.63152891530868e-08	0.00130139001703868	chr1	26517119	26529033
CEP85	29.4862335806071	5.63152891530868e-08	0.00130139001703868	chr1	26560693	26605299
SH3BGRL3	29.4862335806071	5.63152891530868e-08	0.00130139001703868	chr1	26606213	26608013
UBXN11	29.4862335806071	5.63152891530868e-08	0.00130139001703868	chr1	26608773	26644756
CD52	30.6295166039151	3.12306287243772e-08	0.000721708599191633	chr1	26644411	26647014
ZNF683	30.6295166039151	3.12306287243772e-08	0.000721708599191633	chr1	26688125	26699266
LIN28A	30.6295166039151	3.12306287243772e-08	0.000721708599191633	chr1	26737269	26756219
DHDDS	29.4862335806071	5.63152891530868e-08	0.00130139001703868	chr1	26758773	26797795
HMGN2	30.6295166039151	3.12306287243772e-08	0.000721708599191633	chr1	26798902	26803133
RPS6KA1	29.4862335806071	5.63152891530868e-08	0.00130139001703868	chr1	26856249	26901520
MIR1976	29.4862335806071	5.63152891530868e-08	0.00130139001703868	chr1	26881033	26881084
ARID1A	28.3672131657933	1.00350538894135e-07	0.00231900060330457	chr1	27022522	27108601
PIGV	28.3672131657933	1.00350538894135e-07	0.00231900060330457	chr1	27114454	27124894
ZDHHC18	27.2722659345969	1.76728206060992e-07	0.00408401211386346	chr1	27153201	27182211
SFN	28.3672131657933	1.00350538894135e-07	0.00231900060330457	chr1	27189633	27190947
GPN2	28.3672131657933	1.00350538894135e-07	0.00231900060330457	chr1	27205873	27216869
GPATCH3	28.3672131657933	1.00350538894135e-07	0.00231900060330457	chr1	27216979	27226962
NR0B2	28.3672131657933	1.00350538894135e-07	0.00231900060330457	chr1	27237975	27240567
NUDC	28.3672131657933	1.00350538894135e-07	0.00231900060330457	chr1	27248213	27273362
TRNP1	28.3672131657933	1.00350538894135e-07	0.00231900060330457	chr1	27320195	27327377
SLC9A1	26.2012065443873	3.07630260910113e-07	0.0071090276993718	chr1	27425300	27481621
WDTC1	28.3672131657933	1.00350538894135e-07	0.00231900060330457	chr1	27561007	27635124
TMEM222	27.7262260688878	1.39755152258383e-07	0.00322960181353897	chr1	27648636	27662891
SYTL1	27.7262260688878	1.39755152258383e-07	0.00322960181353897	chr1	27668483	27680423
MAP3K6	27.7262260688878	1.39755152258383e-07	0.00322960181353897	chr1	27681670	27693337
FCN3	27.7262260688878	1.39755152258383e-07	0.00322960181353897	chr1	27695601	27701315
CD164L2	26.6428974818556	2.44748839871532e-07	0.00565590094059123	chr1	27705596	27709805
GPR3	29.9653891097178	4.39827278743699e-08	0.00101639685844881	chr1	27719148	27722317
WASF2	29.9653891097178	4.39827278743699e-08	0.00101639685844881	chr1	27730734	27816678
AHDC1	29.9653891097178	4.39827278743699e-08	0.00101639685844881	chr1	27860756	27930361
FGR	29.9653891097178	4.39827278743699e-08	0.00101639685844881	chr1	27938801	27961727
IFI6	29.9653891097178	4.39827278743699e-08	0.00101639685844881	chr1	27992572	27998724
FAM76A	29.3080106271411	6.17399338250599e-08	0.00142674813076331	chr1	28052490	28089423
STX12	30.4526787942278	3.42110588828034e-08	0.000790583359722704	chr1	28099694	28150963
PPP1R8	31.6220720515385	1.87288736162352e-08	0.000432805540397579	chr1	28157252	28178183
SCARNA1	31.6220720515385	1.87288736162352e-08	0.000432805540397579	chr1	28160912	28161077
RPA2	30.4526787942278	3.42110588828034e-08	0.000790583359722704	chr1	28218049	28241236
SMPDL3B	31.6220720515385	1.87288736162352e-08	0.000432805540397579	chr1	28261504	28285663
XKR8	31.6220720515385	1.87288736162352e-08	0.000432805540397579	chr1	28286504	28294604
EYA3	30.4526787942278	3.42110588828034e-08	0.000790583359722704	chr1	28296855	28415148
PTAFR	30.4526787942278	3.42110588828034e-08	0.000790583359722704	chr1	28473677	28520447
DNAJC8	30.4526787942278	3.42110588828034e-08	0.000790583359722704	chr1	28526790	28559542
SESN2	30.4526787942278	3.42110588828034e-08	0.000790583359722704	chr1	28585963	28609002
MED18	31.6220720515385	1.87288736162352e-08	0.000432805540397579	chr1	28655513	28662478
PHACTR4	29.3080106271411	6.17399338250599e-08	0.00142674813076331	chr1	28696093	28826881
RCC1	30.4526787942278	3.42110588828034e-08	0.000790583359722704	chr1	28832455	28865708
SNHG3	30.4526787942278	3.42110588828034e-08	0.000790583359722704	chr1	28832455	28837404
TRNAU1AP	30.4526787942278	3.42110588828034e-08	0.000790583359722704	chr1	28879529	28905057
SNHG12	30.4526787942278	3.42110588828034e-08	0.000790583359722704	chr1	28905050	28908383
SNORA16A	30.4526787942278	3.42110588828034e-08	0.000790583359722704	chr1	28907432	28907565
SNORA44	30.4526787942278	3.42110588828034e-08	0.000790583359722704	chr1	28906893	28907024
SNORA61	30.4526787942278	3.42110588828034e-08	0.000790583359722704	chr1	28906276	28906405
SNORD99	30.4526787942278	3.42110588828034e-08	0.000790583359722704	chr1	28905255	28905334
RAB42	30.4526787942278	3.42110588828034e-08	0.000790583359722704	chr1	28918712	28921088
TAF12	30.4526787942278	3.42110588828034e-08	0.000790583359722704	chr1	28929609	28969604
RNU11	30.4526787942278	3.42110588828034e-08	0.000790583359722704	chr1	28975112	28975246
GMEB1	31.6220720515385	1.87288736162352e-08	0.000432805540397579	chr1	28995240	29042115
YTHDF2	31.6220720515385	1.87288736162352e-08	0.000432805540397579	chr1	29063133	29096287
OPRD1	32.8163951986313	1.01286962176139e-08	0.00023406404089284	chr1	29138654	29190208
EPB41	32.8163951986313	1.01286962176139e-08	0.00023406404089284	chr1	29213603	29446558
TMEM200B	34.0358574945139	5.41057368278837e-09	0.000125032947235556	chr1	29445937	29450421
SRSF4	34.0358574945139	5.41057368278837e-09	0.000125032947235556	chr1	29474250	29508637
MECR	34.0358574945139	5.41057368278837e-09	0.000125032947235556	chr1	29519385	29557454
PTPRU	36.5510593646542	1.48719119672658e-09	3.43675013651545e-05	chr1	29563028	29653325
LAPTM5	33.3391025790174	7.74103783501707e-09	0.000178887643329409	chr1	31205315	31230683
MATN1	33.3391025790174	7.74103783501707e-09	0.000178887643329409	chr1	31184124	31196432
MIR4420	33.3391025790174	7.74103783501707e-09	0.000178887643329409	chr1	31212003	31212079
SDC3	32.1311155719135	1.44110670043375e-08	0.000333025347403235	chr1	31342313	31381480
PUM1	32.1311155719135	1.44110670043375e-08	0.000333025347403235	chr1	31404353	31538763
SNORD103A	32.1311155719135	1.44110670043375e-08	0.000333025347403235	chr1	31408536	31422052
NKAIN1	32.1311155719135	1.44110670043375e-08	0.000333025347403235	chr1	31652592	31712734
SNRNP40	32.8163951986313	1.01286962176139e-08	0.00023406404089284	chr1	31732415	31769644
ZCCHC17	31.6220720515385	1.87288736162352e-08	0.000432805540397579	chr1	31769842	31837780
FABP3	34.0358574945139	5.41057368278837e-09	0.000125032947235556	chr1	31838100	31845923
SERINC2	34.0358574945139	5.41057368278837e-09	0.000125032947235556	chr1	31882412	31907527
TINAGL1	34.0358574945139	5.41057368278837e-09	0.000125032947235556	chr1	32042086	32053287
HCRTR1	34.0358574945139	5.41057368278837e-09	0.000125032947235556	chr1	32083301	32098119
PEF1	34.0358574945139	5.41057368278837e-09	0.000125032947235556	chr1	32095463	32110838
COL16A1	35.2806727403855	2.8545079829795e-09	6.59648249786733e-05	chr1	32117848	32169768
MIR4254	35.2806727403855	2.8545079829795e-09	6.59648249786733e-05	chr1	32224261	32224336
SPOCD1	34.0358574945139	5.41057368278837e-09	0.000125032947235556	chr1	32256025	32281580
PTP4A2	31.6220720515385	1.87288736162352e-08	0.000432805540397579	chr1	32372022	32403988
KHDRBS1	31.6220720515385	1.87288736162352e-08	0.000432805540397579	chr1	32479295	32526460
TMEM39B	31.6220720515385	1.87288736162352e-08	0.000432805540397579	chr1	32538503	32568467
KPNA6	32.8163951986313	1.01286962176139e-08	0.00023406404089284	chr1	32573644	32642168
TXLNA	32.8163951986313	1.01286962176139e-08	0.00023406404089284	chr1	32645345	32663886
CCDC28B	34.0358574945139	5.41057368278837e-09	0.000125032947235556	chr1	32666202	32670991
IQCC	34.0358574945139	5.41057368278837e-09	0.000125032947235556	chr1	32671236	32674288
DCDC2B	34.0358574945139	5.41057368278837e-09	0.000125032947235556	chr1	32674695	32681797
TMEM234	34.0358574945139	5.41057368278837e-09	0.000125032947235556	chr1	32680078	32687926
EIF3I	34.0358574945139	5.41057368278837e-09	0.000125032947235556	chr1	32687185	32697205
MTMR9LP	34.0358574945139	5.41057368278837e-09	0.000125032947235556	chr1	32697261	32707311
FAM167B	34.0358574945139	5.41057368278837e-09	0.000125032947235556	chr1	32712818	32714461
LCK	32.8163951986313	1.01286962176139e-08	0.00023406404089284	chr1	32716840	32751766
HDAC1	32.8163951986313	1.01286962176139e-08	0.00023406404089284	chr1	32757708	32799224
MARCKSL1	34.0358574945139	5.41057368278837e-09	0.000125032947235556	chr1	32799430	32801840
BSDC1	34.0358574945139	5.41057368278837e-09	0.000125032947235556	chr1	32830705	32860062
TSSK3	34.0358574945139	5.41057368278837e-09	0.000125032947235556	chr1	32827862	32829924
ZBTB8B	34.0358574945139	5.41057368278837e-09	0.000125032947235556	chr1	32930658	32953459
ZBTB8A	33.3391025790174	7.74103783501707e-09	0.000178887643329409	chr1	32930658	33071542
ZBTB8OS	33.3391025790174	7.74103783501707e-09	0.000178887643329409	chr1	33065773	33116185
RBBP4	33.3391025790174	7.74103783501707e-09	0.000178887643329409	chr1	33116749	33151812
SYNC	33.3391025790174	7.74103783501707e-09	0.000178887643329409	chr1	33145507	33168361
KIAA1522	33.3391025790174	7.74103783501707e-09	0.000178887643329409	chr1	33207512	33240571
S100PBP	32.1311155719135	1.44110670043375e-08	0.000333025347403235	chr1	33283043	33324480
FNDC5	32.1311155719135	1.44110670043375e-08	0.000333025347403235	chr1	33327869	33338082
HPCA	32.1311155719135	1.44110670043375e-08	0.000333025347403235	chr1	33352098	33360247
TMEM54	32.1311155719135	1.44110670043375e-08	0.000333025347403235	chr1	33360196	33366953
RNF19B	32.1311155719135	1.44110670043375e-08	0.000333025347403235	chr1	33402050	33430286
AK2	33.3391025790174	7.74103783501707e-09	0.000178887643329409	chr1	33473541	33502512
TRIM62	33.3391025790174	7.74103783501707e-09	0.000178887643329409	chr1	33611003	33647671
ZNF362	32.1311155719135	1.44110670043375e-08	0.000333025347403235	chr1	33722174	33766320
PHC2	30.9483055965192	2.64993331653142e-08	0.000612373090117246	chr1	33789224	33896615
MIR3605	30.9483055965192	2.64993331653142e-08	0.000612373090117246	chr1	33797994	33798093
ZSCAN20	32.1311155719135	1.44110670043375e-08	0.000333025347403235	chr1	33938232	33961995
CSMD2	32.1311155719135	1.44110670043375e-08	0.000333025347403235	chr1	33979609	34631443
HMGB4	32.1311155719135	1.44110670043375e-08	0.000333025347403235	chr1	34326076	34330392
C1orf94	32.1311155719135	1.44110670043375e-08	0.000333025347403235	chr1	34632624	34684731
GJB4	34.0358574945139	5.41057368278837e-09	0.000125032947235556	chr1	35225342	35229325
GJB5	34.0358574945139	5.41057368278837e-09	0.000125032947235556	chr1	35220648	35224113
GJB3	34.0358574945139	5.41057368278837e-09	0.000125032947235556	chr1	35246790	35251967
GJA4	34.0358574945139	5.41057368278837e-09	0.000125032947235556	chr1	35258171	35261348
DLGAP3	34.0358574945139	5.41057368278837e-09	0.000125032947235556	chr1	35331037	35370984
LOC653160	34.0358574945139	5.41057368278837e-09	0.000125032947235556	chr1	35441300	35450948
ZMYM6	34.0358574945139	5.41057368278837e-09	0.000125032947235556	chr1	35449368	35497569
ZMYM1	33.3391025790174	7.74103783501707e-09	0.000178887643329409	chr1	35544972	35581455
SFPQ	33.3391025790174	7.74103783501707e-09	0.000178887643329409	chr1	35649201	35658743
ZMYM4	32.1311155719135	1.44110670043375e-08	0.000333025347403235	chr1	35734568	35887545
KIAA0319L	32.1311155719135	1.44110670043375e-08	0.000333025347403235	chr1	35899091	36023551
NCDN	32.1311155719135	1.44110670043375e-08	0.000333025347403235	chr1	36023393	36032380
TFAP2E	32.1311155719135	1.44110670043375e-08	0.000333025347403235	chr1	36038971	36060927
PSMB2	32.1311155719135	1.44110670043375e-08	0.000333025347403235	chr1	36035413	36107445
C1orf216	32.1311155719135	1.44110670043375e-08	0.000333025347403235	chr1	36179477	36184790
CLSPN	32.1311155719135	1.44110670043375e-08	0.000333025347403235	chr1	36197713	36235551
ADPRHL2	32.1311155719135	1.44110670043375e-08	0.000333025347403235	chr1	36554453	36559533
TEKT2	32.1311155719135	1.44110670043375e-08	0.000333025347403235	chr1	36549676	36553876
COL8A2	32.1311155719135	1.44110670043375e-08	0.000333025347403235	chr1	36560844	36565850
TRAPPC3	32.1311155719135	1.44110670043375e-08	0.000333025347403235	chr1	36602170	36621654
MAP7D1	32.1311155719135	1.44110670043375e-08	0.000333025347403235	chr1	36621803	36646441
THRAP3	32.1311155719135	1.44110670043375e-08	0.000333025347403235	chr1	36690017	36770957
SH3D21	32.1311155719135	1.44110670043375e-08	0.000333025347403235	chr1	36771994	36790484
STK40	32.1311155719135	1.44110670043375e-08	0.000333025347403235	chr1	36805225	36851485
LSM10	32.1311155719135	1.44110670043375e-08	0.000333025347403235	chr1	36859031	36863493
OSCP1	32.1311155719135	1.44110670043375e-08	0.000333025347403235	chr1	36883507	36916086
MRPS15	32.1311155719135	1.44110670043375e-08	0.000333025347403235	chr1	36921362	36930040
CSF3R	32.1311155719135	1.44110670043375e-08	0.000333025347403235	chr1	36931644	36948915
GRIK3	32.1311155719135	1.44110670043375e-08	0.000333025347403235	chr1	37261128	37499844
MIR4255	32.1311155719135	1.44110670043375e-08	0.000333025347403235	chr1	37627164	37627235
ZC3H12A	33.3391025790174	7.74103783501707e-09	0.000178887643329409	chr1	37940119	37949978
MEAF6	33.3391025790174	7.74103783501707e-09	0.000178887643329409	chr1	37955561	37980420
SNIP1	33.3391025790174	7.74103783501707e-09	0.000178887643329409	chr1	38000050	38019945
DNALI1	33.3391025790174	7.74103783501707e-09	0.000178887643329409	chr1	38022520	38032458
GNL2	33.3391025790174	7.74103783501707e-09	0.000178887643329409	chr1	38032413	38061586
RSPO1	33.3391025790174	7.74103783501707e-09	0.000178887643329409	chr1	38076951	38100595
C1orf109	33.3391025790174	7.74103783501707e-09	0.000178887643329409	chr1	38147242	38157888
CDCA8	33.3391025790174	7.74103783501707e-09	0.000178887643329409	chr1	38158073	38175391
EPHA10	33.3391025790174	7.74103783501707e-09	0.000178887643329409	chr1	38179553	38230824
MANEAL	34.5724818567452	4.10670957926093e-09	9.49019516671408e-05	chr1	38259774	38267278
YRDC	34.5724818567452	4.10670957926093e-09	9.49019516671408e-05	chr1	38268614	38273865
C1orf122	34.5724818567452	4.10670957926093e-09	9.49019516671408e-05	chr1	38273473	38275126
MTF1	34.5724818567452	4.10670957926093e-09	9.49019516671408e-05	chr1	38275239	38325292
INPP5B	34.5724818567452	4.10670957926093e-09	9.49019516671408e-05	chr1	38326369	38412729
SF3A3	34.5724818567452	4.10670957926093e-09	9.49019516671408e-05	chr1	38422652	38455761
FHL3	34.5724818567452	4.10670957926093e-09	9.49019516671408e-05	chr1	38462442	38471187
POU3F1	34.5724818567452	4.10670957926093e-09	9.49019516671408e-05	chr1	38509523	38512450
MIR3659	34.5724818567452	4.10670957926093e-09	9.49019516671408e-05	chr1	38554903	38555001
RRAGC	35.8314733128565	2.15144155619292e-09	4.97176629220622e-05	chr1	39303869	39340166
GJA9-MYCBP	35.8314733128565	2.15144155619292e-09	4.97176629220622e-05	chr1	39328162	39347298
MYCBP	35.8314733128565	2.15144155619292e-09	4.97176629220622e-05	chr1	39328162	39339050
RHBDL2	35.8314733128565	2.15144155619292e-09	4.97176629220622e-05	chr1	39351479	39407456
AKIRIN1	35.8314733128565	2.15144155619292e-09	4.97176629220622e-05	chr1	39456916	39471737
NDUFS5	35.8314733128565	2.15144155619292e-09	4.97176629220622e-05	chr1	39491967	39500308
MACF1	35.8314733128565	2.15144155619292e-09	4.97176629220622e-05	chr1	39547089	39952810
KIAA0754	35.8314733128565	2.15144155619292e-09	4.97176629220622e-05	chr1	39875176	39882154
BMP8A	35.8314733128565	2.15144155619292e-09	4.97176629220622e-05	chr1	39957318	39995541
PPIEL	35.8314733128565	2.15144155619292e-09	4.97176629220622e-05	chr1	39987952	40025370
PABPC4	35.8314733128565	2.15144155619292e-09	4.97176629220622e-05	chr1	40026485	40042521
SNORA55	35.8314733128565	2.15144155619292e-09	4.97176629220622e-05	chr1	40033046	40033182
HEYL	35.8314733128565	2.15144155619292e-09	4.97176629220622e-05	chr1	40089103	40105348
NT5C1A	35.8314733128565	2.15144155619292e-09	4.97176629220622e-05	chr1	40124793	40137710
HPCAL4	35.8314733128565	2.15144155619292e-09	4.97176629220622e-05	chr1	40144645	40157089
PPIE	36.5510593646542	1.48719119672658e-09	3.43675013651545e-05	chr1	40204517	40229586
BMP8B	36.5510593646542	1.48719119672658e-09	3.43675013651545e-05	chr1	40223903	40254533
OXCT2	37.8472405102989	7.65065243220096e-10	1.76798927055732e-05	chr1	40235197	40237020
TRIT1	37.8472405102989	7.65065243220096e-10	1.76798927055732e-05	chr1	40306706	40349177
MFSD2A	37.1163016126431	1.11289447255151e-09	2.57178783661928e-05	chr1	40420784	40435628
CAP1	37.1163016126431	1.11289447255151e-09	2.57178783661928e-05	chr1	40506255	40538321
PPT1	37.1163016126431	1.11289447255151e-09	2.57178783661928e-05	chr1	40538382	40563142
RLF	37.1163016126431	1.11289447255151e-09	2.57178783661928e-05	chr1	40627041	40706593
TMCO2	37.1163016126431	1.11289447255151e-09	2.57178783661928e-05	chr1	40713573	40717365
ZMPSTE24	37.1163016126431	1.11289447255151e-09	2.57178783661928e-05	chr1	40723722	40759856
COL9A2	37.1163016126431	1.11289447255151e-09	2.57178783661928e-05	chr1	40766163	40783060
SMAP2	37.1163016126431	1.11289447255151e-09	2.57178783661928e-05	chr1	40839378	40888998
ZNF684	37.1163016126431	1.11289447255151e-09	2.57178783661928e-05	chr1	40997233	41013841
RIMS3	37.1163016126431	1.11289447255151e-09	2.57178783661928e-05	chr1	41086352	41131324
NFYC	37.1163016126431	1.11289447255151e-09	2.57178783661928e-05	chr1	41157242	41237276
MIR30C1	37.1163016126431	1.11289447255151e-09	2.57178783661928e-05	chr1	41222956	41223044
MIR30E	37.1163016126431	1.11289447255151e-09	2.57178783661928e-05	chr1	41220027	41220118
KCNQ4	37.1163016126431	1.11289447255151e-09	2.57178783661928e-05	chr1	41249684	41306124
CITED4	37.1163016126431	1.11289447255151e-09	2.57178783661928e-05	chr1	41326728	41328018
SLFNL1	37.1163016126431	1.11289447255151e-09	2.57178783661928e-05	chr1	41481269	41487427
SCMH1	37.1163016126431	1.11289447255151e-09	2.57178783661928e-05	chr1	41492871	41707815
EDN2	37.1163016126431	1.11289447255151e-09	2.57178783661928e-05	chr1	41944446	41950344
HIVEP3	39.1694441246395	3.88574111285898e-10	8.97955913770582e-06	chr1	41972036	42501596
GUCA2A	39.1694441246395	3.88574111285898e-10	8.97955913770582e-06	chr1	42628362	42630395
GUCA2B	39.1694441246395	3.88574111285898e-10	8.97955913770582e-06	chr1	42619092	42621495
FOXJ3	39.1694441246395	3.88574111285898e-10	8.97955913770582e-06	chr1	42642210	42801548
RIMKLA	39.1694441246395	3.88574111285898e-10	8.97955913770582e-06	chr1	42846468	42889900
ZMYND12	39.1694441246395	3.88574111285898e-10	8.97955913770582e-06	chr1	42896001	42921938
PPCS	39.1694441246395	3.88574111285898e-10	8.97955913770582e-06	chr1	42922173	42926086
CCDC30	39.1694441246395	3.88574111285898e-10	8.97955913770582e-06	chr1	42929025	43120335
PPIH	38.4271962700708	5.68348174997492e-10	1.3133957976017e-05	chr1	43124048	43142429
YBX1	38.4271962700708	5.68348174997492e-10	1.3133957976017e-05	chr1	43148066	43168020
CLDN19	38.4271962700708	5.68348174997492e-10	1.3133957976017e-05	chr1	43198764	43205925
C1orf50	38.4271962700708	5.68348174997492e-10	1.3133957976017e-05	chr1	43232916	43241413
ERMAP	38.4271962700708	5.68348174997492e-10	1.3133957976017e-05	chr1	43282776	43310660
ZNF691	38.4271962700708	5.68348174997492e-10	1.3133957976017e-05	chr1	43312244	43318146
SLC2A1	38.4271962700708	5.68348174997492e-10	1.3133957976017e-05	chr1	43391046	43424847
FAM183A	39.7643917414459	2.86521510530266e-10	6.62122558684392e-06	chr1	43613594	43622067
EBNA1BP2	39.7643917414459	2.86521510530266e-10	6.62122558684392e-06	chr1	43629845	43736607
TMEM125	38.4271962700708	5.68348174997492e-10	1.3133957976017e-05	chr1	43735665	43739673
C1orf210	38.4271962700708	5.68348174997492e-10	1.3133957976017e-05	chr1	43747557	43751288
TIE1	38.4271962700708	5.68348174997492e-10	1.3133957976017e-05	chr1	43766566	43791552
MPL	38.4271962700708	5.68348174997492e-10	1.3133957976017e-05	chr1	43803475	43820135
CDC20	38.4271962700708	5.68348174997492e-10	1.3133957976017e-05	chr1	43824626	43828873
ELOVL1	38.4271962700708	5.68348174997492e-10	1.3133957976017e-05	chr1	43829068	43833745
MED8	38.4271962700708	5.68348174997492e-10	1.3133957976017e-05	chr1	43849579	43855483
SZT2	38.4271962700708	5.68348174997492e-10	1.3133957976017e-05	chr1	43855556	43919918
HYI	38.4271962700708	5.68348174997492e-10	1.3133957976017e-05	chr1	43916674	43919660
PTPRF	38.4271962700708	5.68348174997492e-10	1.3133957976017e-05	chr1	43996547	44089343
KDM4A	38.4271962700708	5.68348174997492e-10	1.3133957976017e-05	chr1	44115797	44171189
ST3GAL3	38.4271962700708	5.68348174997492e-10	1.3133957976017e-05	chr1	44171495	44396837
ARTN	38.4271962700708	5.68348174997492e-10	1.3133957976017e-05	chr1	44398992	44402912
IPO13	37.1163016126431	1.11289447255151e-09	2.57178783661928e-05	chr1	44412478	44433694
ATP6V0B	37.1163016126431	1.11289447255151e-09	2.57178783661928e-05	chr1	44440602	44443972
DPH2	37.1163016126431	1.11289447255151e-09	2.57178783661928e-05	chr1	44435653	44439043
B4GALT2	37.1163016126431	1.11289447255151e-09	2.57178783661928e-05	chr1	44444874	44456843
CCDC24	37.1163016126431	1.11289447255151e-09	2.57178783661928e-05	chr1	44457280	44462198
SLC6A9	37.1163016126431	1.11289447255151e-09	2.57178783661928e-05	chr1	44457172	44497164
KLF17	37.1163016126431	1.11289447255151e-09	2.57178783661928e-05	chr1	44514030	44600809
DMAP1	38.4271962700708	5.68348174997492e-10	1.3133957976017e-05	chr1	44679125	44686351
ERI3	38.4271962700708	5.68348174997492e-10	1.3133957976017e-05	chr1	44686742	44820939
RNF220	38.4271962700708	5.68348174997492e-10	1.3133957976017e-05	chr1	44870960	45117396
TMEM53	39.7643917414459	2.86521510530266e-10	6.62122558684392e-06	chr1	45119501	45140099
KIF2C	39.7643917414459	2.86521510530266e-10	6.62122558684392e-06	chr1	45205490	45233438
RPS8	39.7643917414459	2.86521510530266e-10	6.62122558684392e-06	chr1	45241246	45244412
SNORD38A	39.7643917414459	2.86521510530266e-10	6.62122558684392e-06	chr1	45243514	45243584
SNORD38B	39.7643917414459	2.86521510530266e-10	6.62122558684392e-06	chr1	45244062	45244130
SNORD46	39.7643917414459	2.86521510530266e-10	6.62122558684392e-06	chr1	45242164	45242261
SNORD55	39.7643917414459	2.86521510530266e-10	6.62122558684392e-06	chr1	45241537	45241610
BEST4	39.7643917414459	2.86521510530266e-10	6.62122558684392e-06	chr1	45249257	45253426
BTBD19	39.7643917414459	2.86521510530266e-10	6.62122558684392e-06	chr1	45274154	45279801
PLK3	39.7643917414459	2.86521510530266e-10	6.62122558684392e-06	chr1	45266036	45271667
TCTEX1D4	39.7643917414459	2.86521510530266e-10	6.62122558684392e-06	chr1	45271586	45272957
PTCH2	38.4271962700708	5.68348174997492e-10	1.3133957976017e-05	chr1	45285516	45308616
EIF2B3	38.4271962700708	5.68348174997492e-10	1.3133957976017e-05	chr1	45316194	45452394
HECTD3	38.4271962700708	5.68348174997492e-10	1.3133957976017e-05	chr1	45468220	45477027
UROD	38.4271962700708	5.68348174997492e-10	1.3133957976017e-05	chr1	45477805	45481341
ZSWIM5	38.4271962700708	5.68348174997492e-10	1.3133957976017e-05	chr1	45482076	45672250
HPDL	38.4271962700708	5.68348174997492e-10	1.3133957976017e-05	chr1	45792545	45794346
MUTYH	38.4271962700708	5.68348174997492e-10	1.3133957976017e-05	chr1	45794914	45806142
TOE1	38.4271962700708	5.68348174997492e-10	1.3133957976017e-05	chr1	45805342	45809650
TESK2	38.4271962700708	5.68348174997492e-10	1.3133957976017e-05	chr1	45809555	45956840
MMACHC	39.7643917414459	2.86521510530266e-10	6.62122558684392e-06	chr1	45965856	45976739
PRDX1	39.7643917414459	2.86521510530266e-10	6.62122558684392e-06	chr1	45976707	45988562
AKR1A1	39.7643917414459	2.86521510530266e-10	6.62122558684392e-06	chr1	46016455	46035723
NASP	39.7643917414459	2.86521510530266e-10	6.62122558684392e-06	chr1	46049660	46084578
CCDC17	39.7643917414459	2.86521510530266e-10	6.62122558684392e-06	chr1	46085716	46089731
GPBP1L1	38.4271962700708	5.68348174997492e-10	1.3133957976017e-05	chr1	46092976	46152302
RPS15AP10	39.7643917414459	2.86521510530266e-10	6.62122558684392e-06	chr1	46111452	46112357
IPP	39.7643917414459	2.86521510530266e-10	6.62122558684392e-06	chr1	46159998	46216485
TMEM69	39.7643917414459	2.86521510530266e-10	6.62122558684392e-06	chr1	46153847	46160108
MAST2	39.7643917414459	2.86521510530266e-10	6.62122558684392e-06	chr1	46269285	46501796
PIK3R3	39.7643917414459	2.86521510530266e-10	6.62122558684392e-06	chr1	46505812	46642160
TSPAN1	38.4271962700708	5.68348174997492e-10	1.3133957976017e-05	chr1	46640749	46651634
POMGNT1	38.4271962700708	5.68348174997492e-10	1.3133957976017e-05	chr1	46654353	46685977
LURAP1	38.4271962700708	5.68348174997492e-10	1.3133957976017e-05	chr1	46669006	46686928
RAD54L	37.1163016126431	1.11289447255151e-09	2.57178783661928e-05	chr1	46713367	46744145
LRRC41	37.1163016126431	1.11289447255151e-09	2.57178783661928e-05	chr1	46744072	46769038
UQCRH	37.1163016126431	1.11289447255151e-09	2.57178783661928e-05	chr1	46769380	46782447
NSUN4	35.8314733128565	2.15144155619292e-09	4.97176629220622e-05	chr1	46805849	46830824
FAAH	35.8314733128565	2.15144155619292e-09	4.97176629220622e-05	chr1	46859939	46879520
DMBX1	35.8314733128565	2.15144155619292e-09	4.97176629220622e-05	chr1	46972668	46979886
KNCN	34.5724818567452	4.10670957926093e-09	9.49019516671408e-05	chr1	47011316	47016887
MKNK1	34.5724818567452	4.10670957926093e-09	9.49019516671408e-05	chr1	47023079	47082563
MOB3C	35.8314733128565	2.15144155619292e-09	4.97176629220622e-05	chr1	47073387	47082563
ATPAF1	35.8314733128565	2.15144155619292e-09	4.97176629220622e-05	chr1	47100711	47134099
CYP4B1	35.8314733128565	2.15144155619292e-09	4.97176629220622e-05	chr1	47264670	47285021
CYP4Z2P	35.8314733128565	2.15144155619292e-09	4.97176629220622e-05	chr1	47308767	47366147
CYP4A11	35.8314733128565	2.15144155619292e-09	4.97176629220622e-05	chr1	47394846	47407156
CYP4X1	35.8314733128565	2.15144155619292e-09	4.97176629220622e-05	chr1	47427036	47516423
CYP4Z1	37.1163016126431	1.11289447255151e-09	2.57178783661928e-05	chr1	47533160	47583992
CYP4A22	37.1163016126431	1.11289447255151e-09	2.57178783661928e-05	chr1	47603107	47614526
PDZK1IP1	37.1163016126431	1.11289447255151e-09	2.57178783661928e-05	chr1	47649261	47655771
TAL1	37.1163016126431	1.11289447255151e-09	2.57178783661928e-05	chr1	47681963	47697892
STIL	37.1163016126431	1.11289447255151e-09	2.57178783661928e-05	chr1	47694868	47779819
CMPK1	37.1163016126431	1.11289447255151e-09	2.57178783661928e-05	chr1	47799469	47844511
FOXE3	37.1163016126431	1.11289447255151e-09	2.57178783661928e-05	chr1	47881744	47883724
FOXD2	35.8314733128565	2.15144155619292e-09	4.97176629220622e-05	chr1	47901689	47906363
SLC5A9	30.9483055965192	2.64993331653142e-08	0.000612373090117246	chr1	48688357	48714316
SPATA6	29.7904619964617	4.81354323513468e-08	0.00111236170620727	chr1	48761044	48937876
AGBL4	27.0920521816438	1.93993878512325e-07	0.00448300453854132	chr1	48998527	50489626
BEND5	29.7904619964617	4.81354323513468e-08	0.00111236170620727	chr1	49193540	49242547
ELAVL4	29.7904619964617	4.81354323513468e-08	0.00111236170620727	chr1	50513686	50667540
DMRTA2	29.7904619964617	4.81354323513468e-08	0.00111236170620727	chr1	50883223	50889119
C1orf185	25.40469397049	4.64785811033233e-07	0.010740735307167	chr1	51567906	51613754
RNF11	29.7904619964617	4.81354323513468e-08	0.00111236170620727	chr1	51701945	51739119
TTC39A	32.1311155719135	1.44110670043375e-08	0.000333025347403235	chr1	51752930	51810785
EPS15	29.7904619964617	4.81354323513468e-08	0.00111236170620727	chr1	51819935	51984995
OSBPL9	32.1311155719135	1.44110670043375e-08	0.000333025347403235	chr1	52042851	52254891
MIR761	33.3391025790174	7.74103783501707e-09	0.000178887643329409	chr1	52302016	52302074
RAB3B	33.3391025790174	7.74103783501707e-09	0.000178887643329409	chr1	52373628	52456436
TXNDC12	34.5724818567452	4.10670957926093e-09	9.49019516671408e-05	chr1	52485804	52521843
KTI12	34.5724818567452	4.10670957926093e-09	9.49019516671408e-05	chr1	52497777	52499472
BTF3L4	34.5724818567452	4.10670957926093e-09	9.49019516671408e-05	chr1	52521857	52556388
ZFYVE9	34.5724818567452	4.10670957926093e-09	9.49019516671408e-05	chr1	52607766	52812358
CC2D1B	35.8314733128565	2.15144155619292e-09	4.97176629220622e-05	chr1	52816265	52831877
ORC1	35.8314733128565	2.15144155619292e-09	4.97176629220622e-05	chr1	52838501	52870143
PRPF38A	35.8314733128565	2.15144155619292e-09	4.97176629220622e-05	chr1	52870219	52883992
GPX7	37.1163016126431	1.11289447255151e-09	2.57178783661928e-05	chr1	53068043	53074723
ZYG11B	37.1163016126431	1.11289447255151e-09	2.57178783661928e-05	chr1	53192131	53293013
ZYG11A	37.1163016126431	1.11289447255151e-09	2.57178783661928e-05	chr1	53308183	53360247
ECHDC2	37.1163016126431	1.11289447255151e-09	2.57178783661928e-05	chr1	53361582	53392851
SCP2	35.8314733128565	2.15144155619292e-09	4.97176629220622e-05	chr1	53392901	53517289
PODN	38.4271962700708	5.68348174997492e-10	1.3133957976017e-05	chr1	53527724	53551174
SLC1A7	38.4271962700708	5.68348174997492e-10	1.3133957976017e-05	chr1	53552851	53608289
CPT2	38.4271962700708	5.68348174997492e-10	1.3133957976017e-05	chr1	53662101	53679869
MAGOH	38.4271962700708	5.68348174997492e-10	1.3133957976017e-05	chr1	53692564	53704282
LOC100507564	38.4271962700708	5.68348174997492e-10	1.3133957976017e-05	chr1	53704282	53708455
LRP8	35.8314733128565	2.15144155619292e-09	4.97176629220622e-05	chr1	53708041	53793821
DMRTB1	39.7643917414459	2.86521510530266e-10	6.62122558684392e-06	chr1	53925072	53933158
GLIS1	38.4271962700708	5.68348174997492e-10	1.3133957976017e-05	chr1	53971906	54199877
YIPF1	38.4271962700708	5.68348174997492e-10	1.3133957976017e-05	chr1	54317392	54355487
DIO1	39.7643917414459	2.86521510530266e-10	6.62122558684392e-06	chr1	54359861	54376759
HSPB11	39.7643917414459	2.86521510530266e-10	6.62122558684392e-06	chr1	54387234	54411288
LRRC42	41.1281275216817	1.42569791956559e-10	3.29464532232412e-06	chr1	54411999	54433841
LDLRAD1	41.1281275216817	1.42569791956559e-10	3.29464532232412e-06	chr1	54472971	54483859
TMEM59	41.1281275216817	1.42569791956559e-10	3.29464532232412e-06	chr1	54497349	54519111
TCEANC2	41.1281275216817	1.42569791956559e-10	3.29464532232412e-06	chr1	54519274	54578192
MIR4781	41.1281275216817	1.42569791956559e-10	3.29464532232412e-06	chr1	54519752	54519827
CDCP2	41.1281275216817	1.42569791956559e-10	3.29464532232412e-06	chr1	54604668	54618679
CYB5RL	41.1281275216817	1.42569791956559e-10	3.29464532232412e-06	chr1	54638027	54665746
MRPL37	39.7643917414459	2.86521510530266e-10	6.62122558684392e-06	chr1	54665840	54684056
SSBP3	39.7643917414459	2.86521510530266e-10	6.62122558684392e-06	chr1	54691104	54872068
ACOT11	43.9362037778403	3.39255227089158e-11	7.83984904280335e-07	chr1	55007930	55100417
FAM151A	43.9362037778403	3.39255227089158e-11	7.83984904280335e-07	chr1	55074850	55089200
TTC4	43.9362037778403	3.39255227089158e-11	7.83984904280335e-07	chr1	55181495	55208328
PARS2	43.9362037778403	3.39255227089158e-11	7.83984904280335e-07	chr1	55222571	55230226
TTC22	43.9362037778403	3.39255227089158e-11	7.83984904280335e-07	chr1	55246752	55266941
DHCR24	42.5186482432419	7.00115278540908e-11	1.61789639718018e-06	chr1	55315300	55352921
TMEM61	42.5186482432419	7.00115278540908e-11	1.61789639718018e-06	chr1	55446465	55457966
BSND	42.5186482432419	7.00115278540908e-11	1.61789639718018e-06	chr1	55464617	55474465
PCSK9	42.5186482432419	7.00115278540908e-11	1.61789639718018e-06	chr1	55505149	55530526
USP24	43.2945432733806	4.70894895493025e-11	1.08819101399483e-06	chr1	55532032	55681039
LOC100507634	43.2945432733806	4.70894895493025e-11	1.08819101399483e-06	chr1	55681081	55683128
MIR4422	43.2945432733806	4.70894895493025e-11	1.08819101399483e-06	chr1	55691314	55691396
PRKAA2	44.0768080892864	3.15739817511544e-11	7.29643144287427e-07	chr1	57110990	57181008
C8A	43.2945432733806	4.70894895493025e-11	1.08819101399483e-06	chr1	57320443	57383894
C8B	43.2945432733806	4.70894895493025e-11	1.08819101399483e-06	chr1	57394883	57431688
DAB1	41.8928551264562	9.6414297886286e-11	2.22803800985418e-06	chr1	57463579	59012446
OMA1	44.7232156054683	2.26950367696865e-11	5.24459604710685e-07	chr1	58939504	59012446
TACSTD2	44.7232156054683	2.26950367696865e-11	5.24459604710685e-07	chr1	59041095	59043166
MYSM1	44.7232156054683	2.26950367696865e-11	5.24459604710685e-07	chr1	59120411	59165747
JUN	44.7232156054683	2.26950367696865e-11	5.24459604710685e-07	chr1	59246463	59249785
HSD52	43.2945432733806	4.70894895493025e-11	1.08819101399483e-06	chr1	59597608	59612479
FGGY	41.8928551264562	9.6414297886286e-11	2.22803800985418e-06	chr1	59762625	60228402
MIR4711	43.2945432733806	4.70894895493025e-11	1.08819101399483e-06	chr1	60198899	60198968
HOOK1	43.2945432733806	4.70894895493025e-11	1.08819101399483e-06	chr1	60280463	60342050
CYP2J2	43.2945432733806	4.70894895493025e-11	1.08819101399483e-06	chr1	60358980	60392423
C1orf87	43.2945432733806	4.70894895493025e-11	1.08819101399483e-06	chr1	60454824	60539442
NFIA	41.8928551264562	9.6414297886286e-11	2.22803800985418e-06	chr1	61542946	61928460
TM2D1	44.7232156054683	2.26950367696865e-11	5.24459604710685e-07	chr1	62146719	62191095
L1TD1	44.7232156054683	2.26950367696865e-11	5.24459604710685e-07	chr1	62660474	62678001
KANK4	44.7232156054683	2.26950367696865e-11	5.24459604710685e-07	chr1	62701837	62785083
USP1	44.7232156054683	2.26950367696865e-11	5.24459604710685e-07	chr1	62901975	62917475
DOCK7	44.7232156054683	2.26950367696865e-11	5.24459604710685e-07	chr1	62920397	63154039
ANGPTL3	44.7232156054683	2.26950367696865e-11	5.24459604710685e-07	chr1	63063158	63071976
ATG4C	41.8928551264562	9.6414297886286e-11	2.22803800985418e-06	chr1	63249777	63330941
LINC00466	40.5179030515888	1.94822731165043e-10	4.50215849449298e-06	chr1	63624754	63782901
FOXD3	40.5179030515888	1.94822731165043e-10	4.50215849449298e-06	chr1	63788730	63790797
ALG6	40.5179030515888	1.94822731165043e-10	4.50215849449298e-06	chr1	63833261	63904233
ITGB3BP	43.2945432733806	4.70894895493025e-11	1.08819101399483e-06	chr1	63906441	63988944
EFCAB7	43.2945432733806	4.70894895493025e-11	1.08819101399483e-06	chr1	63989013	64038364
DLEU2L	43.2945432733806	4.70894895493025e-11	1.08819101399483e-06	chr1	64014651	64016307
PGM1	43.2945432733806	4.70894895493025e-11	1.08819101399483e-06	chr1	64058947	64125916
ROR1	41.8928551264562	9.6414297886286e-11	2.22803800985418e-06	chr1	64239690	64647179
UBE2U	41.8928551264562	9.6414297886286e-11	2.22803800985418e-06	chr1	64669490	64710027
CACHD1	41.8928551264562	9.6414297886286e-11	2.22803800985418e-06	chr1	64936476	65158741
MIR4794	41.8928551264562	9.6414297886286e-11	2.22803800985418e-06	chr1	65045530	65045604
RAVER2	44.7232156054683	2.26950367696865e-11	5.24459604710685e-07	chr1	65210778	65298914
JAK1	44.7232156054683	2.26950367696865e-11	5.24459604710685e-07	chr1	65298906	65432619
MIR101-1	44.7232156054683	2.26950367696865e-11	5.24459604710685e-07	chr1	65524117	65524191
MIR3671	44.7232156054683	2.26950367696865e-11	5.24459604710685e-07	chr1	65523438	65523525
AK4	44.7232156054683	2.26950367696865e-11	5.24459604710685e-07	chr1	65613232	65697828
DNAJC6	44.7232156054683	2.26950367696865e-11	5.24459604710685e-07	chr1	65720148	65881552
LEPROT	44.7232156054683	2.26950367696865e-11	5.24459604710685e-07	chr1	65886131	65901690
LEPR	44.7232156054683	2.26950367696865e-11	5.24459604710685e-07	chr1	65886131	66103176
PDE4B	42.6639878307849	6.49979651520498e-11	1.50203797669872e-06	chr1	66258193	66840262
SGIP1	46.3162506299367	1.00625906676901e-11	2.32536407739651e-07	chr1	66999825	67210768
MIR3117	45.5165617450672	1.51353617583125e-11	3.49763074872844e-07	chr1	67094123	67094200
TCTEX1D1	45.5165617450672	1.51353617583125e-11	3.49763074872844e-07	chr1	67218140	67244730
INSL5	45.5165617450672	1.51353617583125e-11	3.49763074872844e-07	chr1	67263424	67266942
WDR78	45.5165617450672	1.51353617583125e-11	3.49763074872844e-07	chr1	67278572	67390570
MIER1	46.3162506299367	1.00625906676901e-11	2.32536407739651e-07	chr1	67390578	67454302
SLC35D1	46.3162506299367	1.00625906676901e-11	2.32536407739651e-07	chr1	67465015	67520080
C1orf141	46.3162506299367	1.00625906676901e-11	2.32536407739651e-07	chr1	67557859	67600654
IL23R	45.5165617450672	1.51353617583125e-11	3.49763074872844e-07	chr1	67604590	67725650
IL12RB2	44.7232156054683	2.26950367696865e-11	5.24459604710685e-07	chr1	67773047	67862583
SERBP1	44.7232156054683	2.26950367696865e-11	5.24459604710685e-07	chr1	67873493	67896123
GADD45A	45.5165617450672	1.51353617583125e-11	3.49763074872844e-07	chr1	68150860	68154021
GNG12	46.3162506299367	1.00625906676901e-11	2.32536407739651e-07	chr1	68167149	68299155
DIRAS3	44.8654506076593	2.11048984308399e-11	4.87713097838279e-07	chr1	68511645	68516481
WLS	44.8654506076593	2.11048984308399e-11	4.87713097838279e-07	chr1	68564142	68698284
MIR1262	44.8654506076593	2.11048984308399e-11	4.87713097838279e-07	chr1	68649201	68649293
RPE65	45.5165617450672	1.51353617583125e-11	3.49763074872844e-07	chr1	68894507	68915642
DEPDC1	45.5165617450672	1.51353617583125e-11	3.49763074872844e-07	chr1	68939835	68962799
LRRC7	44.7232156054683	2.26950367696865e-11	5.24459604710685e-07	chr1	70032868	70589171
PIN1P1	43.9362037778403	3.39255227089158e-11	7.83984904280335e-07	chr1	70385005	70386000
LRRC40	46.1791255277177	1.07920700276527e-11	2.49393946269026e-07	chr1	70610485	70671361
SRSF11	46.1791255277177	1.07920700276527e-11	2.49393946269026e-07	chr1	70671365	70717701
ANKRD13C	46.1791255277177	1.07920700276527e-11	2.49393946269026e-07	chr1	70724685	70820417
HHLA3	46.1791255277177	1.07920700276527e-11	2.49393946269026e-07	chr1	70820493	70833705
CTH	44.7232156054683	2.26950367696865e-11	5.24459604710685e-07	chr1	70876901	70905534
PTGER3	44.7232156054683	2.26950367696865e-11	5.24459604710685e-07	chr1	71318036	71513491
ZRANB2-AS1	44.7232156054683	2.26950367696865e-11	5.24459604710685e-07	chr1	71512189	71532865
ZRANB2	44.7232156054683	2.26950367696865e-11	5.24459604710685e-07	chr1	71528974	71546972
MIR186	44.7232156054683	2.26950367696865e-11	5.24459604710685e-07	chr1	71533314	71533399
ZRANB2-AS2	43.2945432733806	4.70894895493025e-11	1.08819101399483e-06	chr1	71547007	71703406
NEGR1	42.6639878307849	6.49979651520498e-11	1.50203797669872e-06	chr1	71868625	72748405
NEGR1-IT1	42.5186482432419	7.00115278540908e-11	1.61789639718018e-06	chr1	72259915	72302695
LRRIQ3	40.5179030515888	1.94822731165043e-10	4.50215849449298e-06	chr1	74491702	74663871
FPGT-TNNI3K	40.5179030515888	1.94822731165043e-10	4.50215849449298e-06	chr1	74663896	75010116
FPGT	40.5179030515888	1.94822731165043e-10	4.50215849449298e-06	chr1	74663896	74674148
TNNI3K	40.5179030515888	1.94822731165043e-10	4.50215849449298e-06	chr1	74701071	75010116
CRYZ	41.8928551264562	9.6414297886286e-11	2.22803800985418e-06	chr1	75171172	75199092
TYW3	41.8928551264562	9.6414297886286e-11	2.22803800985418e-06	chr1	75198836	75232360
LHX8	41.8928551264562	9.6414297886286e-11	2.22803800985418e-06	chr1	75594119	75627218
SLC44A5	42.0442532838727	8.92310359064432e-11	2.062040008762e-06	chr1	75667816	76143610
ACADM	41.277854600143	1.3205654826958e-10	3.05169477396172e-06	chr1	76190043	76229355
RABGGTB	42.6639878307849	6.49979651520498e-11	1.50203797669872e-06	chr1	76251879	76260775
SNORD45A	42.6639878307849	6.49979651520498e-11	1.50203797669872e-06	chr1	76253574	76253657
SNORD45B	42.6639878307849	6.49979651520498e-11	1.50203797669872e-06	chr1	76255162	76255232
SNORD45C	42.6639878307849	6.49979651520498e-11	1.50203797669872e-06	chr1	76252757	76252834
MSH4	42.6639878307849	6.49979651520498e-11	1.50203797669872e-06	chr1	76262556	76378923
ASB17	42.6639878307849	6.49979651520498e-11	1.50203797669872e-06	chr1	76384558	76398116
ST6GALNAC3	41.277854600143	1.3205654826958e-10	3.05169477396172e-06	chr1	76540389	77096669
ST6GALNAC5	42.6639878307849	6.49979651520498e-11	1.50203797669872e-06	chr1	77333186	77529737
PIGK	41.277854600143	1.3205654826958e-10	3.05169477396172e-06	chr1	77554667	77685132
AK5	41.277854600143	1.3205654826958e-10	3.05169477396172e-06	chr1	77747662	78025654
ZZZ3	39.1694441246395	3.88574111285898e-10	8.97955913770582e-06	chr1	78030190	78149104
USP33	39.1694441246395	3.88574111285898e-10	8.97955913770582e-06	chr1	78161674	78225564
NEXN	39.1694441246395	3.88574111285898e-10	8.97955913770582e-06	chr1	78354200	78409578
FUBP1	39.1694441246395	3.88574111285898e-10	8.97955913770582e-06	chr1	78412167	78444777
DNAJB4	39.1694441246395	3.88574111285898e-10	8.97955913770582e-06	chr1	78444934	78482995
GIPC2	39.1694441246395	3.88574111285898e-10	8.97955913770582e-06	chr1	78511589	78603112
MGC27382	39.1694441246395	3.88574111285898e-10	8.97955913770582e-06	chr1	78695283	78835147
PTGFR	39.1694441246395	3.88574111285898e-10	8.97955913770582e-06	chr1	78956728	79006386
IFI44L	39.1694441246395	3.88574111285898e-10	8.97955913770582e-06	chr1	79086088	79111830
IFI44	39.1694441246395	3.88574111285898e-10	8.97955913770582e-06	chr1	79115477	79129763
TTLL7	38.0098702683426	7.03876437556758e-10	1.62658805954991e-05	chr1	84335057	84464833
PRKACB	38.0098702683426	7.03876437556758e-10	1.62658805954991e-05	chr1	84543745	84704181
SAMD13	36.7167957281491	1.36597485935606e-09	3.15663130248592e-05	chr1	84764049	84816481
UOX	36.7167957281491	1.36597485935606e-09	3.15663130248592e-05	chr1	84830641	84863576
DNASE2B	38.0098702683426	7.03876437556758e-10	1.62658805954991e-05	chr1	84864215	84880691
RPF1	38.0098702683426	7.03876437556758e-10	1.62658805954991e-05	chr1	84944920	84964033
GNG5	38.0098702683426	7.03876437556758e-10	1.62658805954991e-05	chr1	84964006	84972262
CTBS	38.0098702683426	7.03876437556758e-10	1.62658805954991e-05	chr1	85018804	85040163
SSX2IP	38.0098702683426	7.03876437556758e-10	1.62658805954991e-05	chr1	85109390	85156440
LPAR3	38.0098702683426	7.03876437556758e-10	1.62658805954991e-05	chr1	85279086	85358896
MCOLN2	38.0098702683426	7.03876437556758e-10	1.62658805954991e-05	chr1	85391266	85462796
MCOLN3	38.0098702683426	7.03876437556758e-10	1.62658805954991e-05	chr1	85483765	85514223
WDR63	36.7167957281491	1.36597485935606e-09	3.15663130248592e-05	chr1	85527993	85598821
MIR4423	35.9954423933236	1.97779594637036e-09	4.57048865246726e-05	chr1	85599477	85599556
SYDE2	35.9954423933236	1.97779594637036e-09	4.57048865246726e-05	chr1	85623356	85666728
C1orf52	35.9954423933236	1.97779594637036e-09	4.57048865246726e-05	chr1	85715637	85725355
BCL10	35.9954423933236	1.97779594637036e-09	4.57048865246726e-05	chr1	85731460	85742587
LOC646626	35.9954423933236	1.97779594637036e-09	4.57048865246726e-05	chr1	85742041	85865646
DDAH1	37.2771898826587	1.02476221240909e-09	2.36812299665617e-05	chr1	85784168	86044046
ZNHIT6	38.5846893429716	5.24285925912713e-10	1.21157234619169e-05	chr1	86115106	86174116
COL24A1	35.9954423933236	1.97779594637036e-09	4.57048865246726e-05	chr1	86194916	86622446
ODF2L	35.9954423933236	1.97779594637036e-09	4.57048865246726e-05	chr1	86812507	86862025
CLCA2	35.9954423933236	1.97779594637036e-09	4.57048865246726e-05	chr1	86889769	86922240
CLCA1	35.9954423933236	1.97779594637036e-09	4.57048865246726e-05	chr1	86934395	86965974
CLCA4	35.9954423933236	1.97779594637036e-09	4.57048865246726e-05	chr1	87012759	87046432
CLCA3P	34.7392252425079	3.76959250820375e-09	8.71115132720805e-05	chr1	87099959	87121059
SH3GLB1	34.7392252425079	3.76959250820375e-09	8.71115132720805e-05	chr1	87170253	87213867
HS2ST1	34.7392252425079	3.76959250820375e-09	8.71115132720805e-05	chr1	87380335	87575681
LMO4	34.7392252425079	3.76959250820375e-09	8.71115132720805e-05	chr1	87794151	87814607
PKN2	34.7392252425079	3.76959250820375e-09	8.71115132720805e-05	chr1	89149922	89301938
GTF2B	35.9954423933236	1.97779594637036e-09	4.57048865246726e-05	chr1	89318321	89357301
RBMXL1	36.7167957281491	1.36597485935606e-09	3.15663130248592e-05	chr1	89445139	89458643
GBP3	36.7167957281491	1.36597485935606e-09	3.15663130248592e-05	chr1	89472360	89488549
GBP1	38.0098702683426	7.03876437556758e-10	1.62658805954991e-05	chr1	89517987	89531043
GBP2	38.0098702683426	7.03876437556758e-10	1.62658805954991e-05	chr1	89571843	89616258
GBP7	36.7167957281491	1.36597485935606e-09	3.15663130248592e-05	chr1	89597434	89641723
GBP4	36.7167957281491	1.36597485935606e-09	3.15663130248592e-05	chr1	89646831	89664633
GBP5	36.7167957281491	1.36597485935606e-09	3.15663130248592e-05	chr1	89724634	89738544
GBP6	36.7167957281491	1.36597485935606e-09	3.15663130248592e-05	chr1	89829436	89853719
GBP1P1	36.7167957281491	1.36597485935606e-09	3.15663130248592e-05	chr1	89873238	89890493
LRRC8B	36.7167957281491	1.36597485935606e-09	3.15663130248592e-05	chr1	89990397	90063420
LRRC8C	36.7167957281491	1.36597485935606e-09	3.15663130248592e-05	chr1	90098644	90185094
LRRC8D	36.7167957281491	1.36597485935606e-09	3.15663130248592e-05	chr1	90286573	90401989
GEMIN8P4	36.7167957281491	1.36597485935606e-09	3.15663130248592e-05	chr1	90458824	90460525
ZNF326	36.7167957281491	1.36597485935606e-09	3.15663130248592e-05	chr1	90460678	90494094
BARHL2	35.4492102515844	2.61788508672497e-09	6.04967064691273e-05	chr1	91177579	91182794
ZNF644	34.7392252425079	3.76959250820375e-09	8.71115132720805e-05	chr1	91380857	91487812
HFM1	35.9954423933236	1.97779594637036e-09	4.57048865246726e-05	chr1	91726323	91870426
CDC7	35.9954423933236	1.97779594637036e-09	4.57048865246726e-05	chr1	91966404	91991321
TGFBR3	37.4447383965534	9.40400500021715e-10	2.17317151550018e-05	chr1	92145900	92371559
BRDT	37.4447383965534	9.40400500021715e-10	2.17317151550018e-05	chr1	92414928	92479985
EPHX4	37.4447383965534	9.40400500021715e-10	2.17317151550018e-05	chr1	92495533	92529093
BTBD8	37.4447383965534	9.40400500021715e-10	2.17317151550018e-05	chr1	92545862	92613401
KIAA1107	35.4492102515844	2.61788508672497e-09	6.04967064691273e-05	chr1	92632609	92650280
C1orf146	35.4492102515844	2.61788508672497e-09	6.04967064691273e-05	chr1	92683573	92711367
GLMN	35.4492102515844	2.61788508672497e-09	6.04967064691273e-05	chr1	92711955	92764566
RPAP2	35.4492102515844	2.61788508672497e-09	6.04967064691273e-05	chr1	92764522	92853732
GFI1	35.4492102515844	2.61788508672497e-09	6.04967064691273e-05	chr1	92940318	92952433
EVI5	35.4492102515844	2.61788508672497e-09	6.04967064691273e-05	chr1	92974253	93257961
RPL5	35.4492102515844	2.61788508672497e-09	6.04967064691273e-05	chr1	93297594	93307481
SNORD21	35.4492102515844	2.61788508672497e-09	6.04967064691273e-05	chr1	93302846	93302940
SNORA66	35.4492102515844	2.61788508672497e-09	6.04967064691273e-05	chr1	93306276	93306408
MTF2	35.4492102515844	2.61788508672497e-09	6.04967064691273e-05	chr1	93544792	93604638
TMED5	36.7167957281491	1.36597485935606e-09	3.15663130248592e-05	chr1	93615299	93646246
CCDC18	36.7167957281491	1.36597485935606e-09	3.15663130248592e-05	chr1	93646281	93744287
DR1	36.7167957281491	1.36597485935606e-09	3.15663130248592e-05	chr1	93811478	93828148
FNBP1L	35.4492102515844	2.61788508672497e-09	6.04967064691273e-05	chr1	93913688	94020218
BCAR3	35.4492102515844	2.61788508672497e-09	6.04967064691273e-05	chr1	94027343	94312706
MIR760	35.4492102515844	2.61788508672497e-09	6.04967064691273e-05	chr1	94312388	94312467
DNTTIP2	35.4492102515844	2.61788508672497e-09	6.04967064691273e-05	chr1	94335014	94344762
GCLM	35.4492102515844	2.61788508672497e-09	6.04967064691273e-05	chr1	94352590	94375012
ABCA4	35.4492102515844	2.61788508672497e-09	6.04967064691273e-05	chr1	94458394	94586705
ARHGAP29	35.4492102515844	2.61788508672497e-09	6.04967064691273e-05	chr1	94615403	94740624
ABCD3	35.4492102515844	2.61788508672497e-09	6.04967064691273e-05	chr1	94883933	94984219
F3	34.7392252425079	3.76959250820375e-09	8.71115132720805e-05	chr1	94994732	95007413
SLC44A3	38.0098702683426	7.03876437556758e-10	1.62658805954991e-05	chr1	95285898	95360803
CNN3	36.7167957281491	1.36597485935606e-09	3.15663130248592e-05	chr1	95362507	95392735
LOC729970	36.7167957281491	1.36597485935606e-09	3.15663130248592e-05	chr1	95393584	95428826
ALG14	36.7167957281491	1.36597485935606e-09	3.15663130248592e-05	chr1	95448279	95538507
RWDD3	38.0098702683426	7.03876437556758e-10	1.62658805954991e-05	chr1	95699711	95712781
PTBP2	38.0098702683426	7.03876437556758e-10	1.62658805954991e-05	chr1	97187175	97280605
DPYD	38.0098702683426	7.03876437556758e-10	1.62658805954991e-05	chr1	97543300	98386615
MIR137HG	39.3286540058372	3.58146803270926e-10	8.27641447678783e-06	chr1	98453556	98515249
MIR137	39.3286540058372	3.58146803270926e-10	8.27641447678783e-06	chr1	98511626	98511727
MIR2682	39.3286540058372	3.58146803270926e-10	8.27641447678783e-06	chr1	98510799	98510907
SNX7	39.3286540058372	3.58146803270926e-10	8.27641447678783e-06	chr1	99127236	99226056
LOC100129620	39.3286540058372	3.58146803270926e-10	8.27641447678783e-06	chr1	99469832	99614408
PALMD	39.3286540058372	3.58146803270926e-10	8.27641447678783e-06	chr1	100111431	100160097
FRRS1	39.3286540058372	3.58146803270926e-10	8.27641447678783e-06	chr1	100174259	100231349
AGL	39.3286540058372	3.58146803270926e-10	8.27641447678783e-06	chr1	100315640	100389579
SLC35A3	40.6733717916973	1.79922338039156e-10	4.15782530974686e-06	chr1	100435345	100492534
SASS6	40.6733717916973	1.79922338039156e-10	4.15782530974686e-06	chr1	100549102	100598511
LRRC39	40.6733717916973	1.79922338039156e-10	4.15782530974686e-06	chr1	100614004	100643829
DBT	40.6733717916973	1.79922338039156e-10	4.15782530974686e-06	chr1	100652478	100715409
MIR553	40.6733717916973	1.79922338039156e-10	4.15782530974686e-06	chr1	100746797	100746864
CDC14A	40.6733717916973	1.79922338039156e-10	4.15782530974686e-06	chr1	100810584	100985833
GPR88	40.6733717916973	1.79922338039156e-10	4.15782530974686e-06	chr1	101003728	101007583
VCAM1	40.6733717916973	1.79922338039156e-10	4.15782530974686e-06	chr1	101185196	101204601
EXTL2	40.6733717916973	1.79922338039156e-10	4.15782530974686e-06	chr1	101337928	101360735
SLC30A7	40.6733717916973	1.79922338039156e-10	4.15782530974686e-06	chr1	101361632	101447311
DPH5	40.6733717916973	1.79922338039156e-10	4.15782530974686e-06	chr1	101455180	101491644
S1PR1	39.9181671673043	2.64828541362871e-10	6.11992276235459e-06	chr1	101702305	101707076
OLFM3	39.9181671673043	2.64828541362871e-10	6.11992276235459e-06	chr1	102268127	102462790
DNAJA1P5	39.9181671673043	2.64828541362871e-10	6.11992276235459e-06	chr1	102337567	102360299
COL11A1	37.2771898826587	1.02476221240909e-09	2.36812299665617e-05	chr1	103342023	103574052
RNPC3	39.9181671673043	2.64828541362871e-10	6.11992276235459e-06	chr1	104068578	104097859
AMY2B	39.9181671673043	2.64828541362871e-10	6.11992276235459e-06	chr1	104078748	104153092
AMY2A	39.9181671673043	2.64828541362871e-10	6.11992276235459e-06	chr1	104159999	104168400
LOC100129138	38.5846893429716	5.24285925912713e-10	1.21157234619169e-05	chr1	104615645	104619693
PRMT6	39.9181671673043	2.64828541362871e-10	6.11992276235459e-06	chr1	107599267	107601916
NTNG1	39.9181671673043	2.64828541362871e-10	6.11992276235459e-06	chr1	107682629	108024475
VAV3	39.9181671673043	2.64828541362871e-10	6.11992276235459e-06	chr1	108113782	108507545
SLC25A24	39.9181671673043	2.64828541362871e-10	6.11992276235459e-06	chr1	108677344	108742980
NBPF4	39.9181671673043	2.64828541362871e-10	6.11992276235459e-06	chr1	108765963	108786703
NBPF6	39.9181671673043	2.64828541362871e-10	6.11992276235459e-06	chr1	108992904	109013260
FAM102B	39.9181671673043	2.64828541362871e-10	6.11992276235459e-06	chr1	109102971	109181949
HENMT1	39.9181671673043	2.64828541362871e-10	6.11992276235459e-06	chr1	109190910	109204148
PRPF38B	39.9181671673043	2.64828541362871e-10	6.11992276235459e-06	chr1	109234932	109244422
FNDC7	39.9181671673043	2.64828541362871e-10	6.11992276235459e-06	chr1	109255556	109285367
STXBP3	39.9181671673043	2.64828541362871e-10	6.11992276235459e-06	chr1	109289285	109352148
AKNAD1	39.9181671673043	2.64828541362871e-10	6.11992276235459e-06	chr1	109358520	109506121
GPSM2	39.9181671673043	2.64828541362871e-10	6.11992276235459e-06	chr1	109419603	109476957
CLCC1	40.6733717916973	1.79922338039156e-10	4.15782530974686e-06	chr1	109472130	109506121
WDR47	41.4350651099208	1.21851942848285e-10	2.81587654728102e-06	chr1	109512838	109584850
TAF13	41.4350651099208	1.21851942848285e-10	2.81587654728102e-06	chr1	109606998	109618624
TMEM167B	41.4350651099208	1.21851942848285e-10	2.81587654728102e-06	chr1	109633403	109639554
SCARNA2	41.4350651099208	1.21851942848285e-10	2.81587654728102e-06	chr1	109642815	109643234
C1orf194	41.4350651099208	1.21851942848285e-10	2.81587654728102e-06	chr1	109648573	109656479
KIAA1324	42.2032549470084	8.22629868140364e-11	1.90101536228557e-06	chr1	109656585	109749403
CELSR2	42.2032549470084	8.22629868140364e-11	1.90101536228557e-06	chr1	109792641	109818378
PSRC1	42.2032549470084	8.22629868140364e-11	1.90101536228557e-06	chr1	109822176	109825808
MYBPHL	42.2032549470084	8.22629868140364e-11	1.90101536228557e-06	chr1	109834987	109849663
SORT1	42.2032549470084	8.22629868140364e-11	1.90101536228557e-06	chr1	109852188	109940563
PSMA5	42.2032549470084	8.22629868140364e-11	1.90101536228557e-06	chr1	109941653	109969108
SYPL2	42.2032549470084	8.22629868140364e-11	1.90101536228557e-06	chr1	110009100	110024764
ATXN7L2	42.2032549470084	8.22629868140364e-11	1.90101536228557e-06	chr1	110026561	110035420
CYB561D1	42.2032549470084	8.22629868140364e-11	1.90101536228557e-06	chr1	110036658	110043063
AMIGO1	42.2032549470084	8.22629868140364e-11	1.90101536228557e-06	chr1	110049446	110052336
GNAI3	42.2032549470084	8.22629868140364e-11	1.90101536228557e-06	chr1	110091186	110138454
GPR61	42.2032549470084	8.22629868140364e-11	1.90101536228557e-06	chr1	110082494	110088455
MIR197	42.2032549470084	8.22629868140364e-11	1.90101536228557e-06	chr1	110141515	110141589
GNAT2	42.2032549470084	8.22629868140364e-11	1.90101536228557e-06	chr1	110145889	110155705
AMPD2	42.2032549470084	8.22629868140364e-11	1.90101536228557e-06	chr1	110162126	110174677
GSTM4	42.2032549470084	8.22629868140364e-11	1.90101536228557e-06	chr1	110198698	110208123
GSTM2	42.2032549470084	8.22629868140364e-11	1.90101536228557e-06	chr1	110198698	110226619
GSTM1	42.2032549470084	8.22629868140364e-11	1.90101536228557e-06	chr1	110230418	110236367
GSTM5	42.2032549470084	8.22629868140364e-11	1.90101536228557e-06	chr1	110254864	110260890
GSTM3	42.2032549470084	8.22629868140364e-11	1.90101536228557e-06	chr1	110276554	110283660
EPS8L3	42.2032549470084	8.22629868140364e-11	1.90101536228557e-06	chr1	110292702	110306644
CSF1	41.4350651099208	1.21851942848285e-10	2.81587654728102e-06	chr1	110453233	110473616
AHCYL1	40.0791411195708	2.43879271318828e-10	5.6358060809068e-06	chr1	110527387	110566364
ALX3	41.4350651099208	1.21851942848285e-10	2.81587654728102e-06	chr1	110602997	110613322
UBL4B	41.4350651099208	1.21851942848285e-10	2.81587654728102e-06	chr1	110655062	110656569
SLC6A17	41.4350651099208	1.21851942848285e-10	2.81587654728102e-06	chr1	110693132	110744823
KCNC4	41.4350651099208	1.21851942848285e-10	2.81587654728102e-06	chr1	110753336	110776674
RBM15	40.0791411195708	2.43879271318828e-10	5.6358060809068e-06	chr1	110881945	110889303
SLC16A4	40.0791411195708	2.43879271318828e-10	5.6358060809068e-06	chr1	110905473	110933704
PROK1	40.0791411195708	2.43879271318828e-10	5.6358060809068e-06	chr1	110993788	110999976
CYMP	40.0791411195708	2.43879271318828e-10	5.6358060809068e-06	chr1	111016378	111033891
KCNA10	40.0791411195708	2.43879271318828e-10	5.6358060809068e-06	chr1	111059839	111061797
KCNA2	40.0791411195708	2.43879271318828e-10	5.6358060809068e-06	chr1	111136202	111174096
KCNA3	40.0791411195708	2.43879271318828e-10	5.6358060809068e-06	chr1	111214310	111217655
CD53	40.0791411195708	2.43879271318828e-10	5.6358060809068e-06	chr1	111413821	111442558
LRIF1	41.4350651099208	1.21851942848285e-10	2.81587654728102e-06	chr1	111489812	111506566
DRAM2	41.4350651099208	1.21851942848285e-10	2.81587654728102e-06	chr1	111659954	111682838
CEPT1	41.4350651099208	1.21851942848285e-10	2.81587654728102e-06	chr1	111682249	111727724
DENND2D	41.4350651099208	1.21851942848285e-10	2.81587654728102e-06	chr1	111728591	111747160
CHI3L2	41.4350651099208	1.21851942848285e-10	2.81587654728102e-06	chr1	111770281	111786062
CHIA	41.4350651099208	1.21851942848285e-10	2.81587654728102e-06	chr1	111833474	111863188
OVGP1	41.4350651099208	1.21851942848285e-10	2.81587654728102e-06	chr1	111956937	111970399
WDR77	41.4350651099208	1.21851942848285e-10	2.81587654728102e-06	chr1	111982512	111991830
C1orf162	40.6733717916973	1.79922338039156e-10	4.15782530974686e-06	chr1	112016604	112021134
ADORA3	40.6733717916973	1.79922338039156e-10	4.15782530974686e-06	chr1	112025970	112106597
RAP1A	40.6733717916973	1.79922338039156e-10	4.15782530974686e-06	chr1	112085055	112256101
DDX20	40.6733717916973	1.79922338039156e-10	4.15782530974686e-06	chr1	112298190	112310199
KCND3	39.3286540058372	3.58146803270926e-10	8.27641447678783e-06	chr1	112318454	112531777
CTTNBP2NL	39.3286540058372	3.58146803270926e-10	8.27641447678783e-06	chr1	112938800	113003786
MIR4256	39.3286540058372	3.58146803270926e-10	8.27641447678783e-06	chr1	113004392	113004455
WNT2B	39.3286540058372	3.58146803270926e-10	8.27641447678783e-06	chr1	113010040	113063910
ST7L	39.3286540058372	3.58146803270926e-10	8.27641447678783e-06	chr1	113066141	113162405
CAPZA1	39.3286540058372	3.58146803270926e-10	8.27641447678783e-06	chr1	113162075	113214241
MOV10	39.3286540058372	3.58146803270926e-10	8.27641447678783e-06	chr1	113217048	113243368
RHOC	39.3286540058372	3.58146803270926e-10	8.27641447678783e-06	chr1	113243749	113250025
PPM1J	39.3286540058372	3.58146803270926e-10	8.27641447678783e-06	chr1	113252616	113257950
SLC16A1	39.3286540058372	3.58146803270926e-10	8.27641447678783e-06	chr1	113454470	113498975
AKR7A2P1	39.3286540058372	3.58146803270926e-10	8.27641447678783e-06	chr1	113465972	113467295
LRIG2	39.3286540058372	3.58146803270926e-10	8.27641447678783e-06	chr1	113615831	113667342
LOC643441	39.3286540058372	3.58146803270926e-10	8.27641447678783e-06	chr1	113739404	113748875
MAGI3	39.3286540058372	3.58146803270926e-10	8.27641447678783e-06	chr1	113933475	114228545
PHTF1	39.3286540058372	3.58146803270926e-10	8.27641447678783e-06	chr1	114239824	114302098
RSBN1	39.3286540058372	3.58146803270926e-10	8.27641447678783e-06	chr1	114304454	114355070
PTPN22	39.3286540058372	3.58146803270926e-10	8.27641447678783e-06	chr1	114356433	114414375
BCL2L15	39.3286540058372	3.58146803270926e-10	8.27641447678783e-06	chr1	114419436	114430169
AP4B1	39.3286540058372	3.58146803270926e-10	8.27641447678783e-06	chr1	114437371	114447741
DCLRE1B	39.3286540058372	3.58146803270926e-10	8.27641447678783e-06	chr1	114447915	114456708
HIPK1	39.3286540058372	3.58146803270926e-10	8.27641447678783e-06	chr1	114471996	114520491
OLFML3	39.3286540058372	3.58146803270926e-10	8.27641447678783e-06	chr1	114522030	114524876
SYT6	39.3286540058372	3.58146803270926e-10	8.27641447678783e-06	chr1	114631914	114696472
TRIM33	39.9181671673043	2.64828541362871e-10	6.11992276235459e-06	chr1	114935399	115053781
BCAS2	39.1694441246395	3.88574111285898e-10	8.97955913770582e-06	chr1	115110181	115124265
DENND2C	39.1694441246395	3.88574111285898e-10	8.97955913770582e-06	chr1	115064017	115213044
AMPD1	39.1694441246395	3.88574111285898e-10	8.97955913770582e-06	chr1	115215720	115238239
NRAS	39.1694441246395	3.88574111285898e-10	8.97955913770582e-06	chr1	115247085	115259515
CSDE1	39.1694441246395	3.88574111285898e-10	8.97955913770582e-06	chr1	115259534	115300671
SIKE1	39.1694441246395	3.88574111285898e-10	8.97955913770582e-06	chr1	115312105	115323308
SYCP1	39.1694441246395	3.88574111285898e-10	8.97955913770582e-06	chr1	115397455	115537990
TSHB	39.1694441246395	3.88574111285898e-10	8.97955913770582e-06	chr1	115572445	115576930
TSPAN2	39.1694441246395	3.88574111285898e-10	8.97955913770582e-06	chr1	115590633	115632121
NGF	38.4271962700708	5.68348174997492e-10	1.3133957976017e-05	chr1	115828537	115880857
VANGL1	38.4271962700708	5.68348174997492e-10	1.3133957976017e-05	chr1	116184574	116240845
CASQ2	38.4271962700708	5.68348174997492e-10	1.3133957976017e-05	chr1	116242626	116311426
NHLH2	38.4271962700708	5.68348174997492e-10	1.3133957976017e-05	chr1	116378999	116383747
SLC22A15	38.4271962700708	5.68348174997492e-10	1.3133957976017e-05	chr1	116519119	116612675
MAB21L3	38.4271962700708	5.68348174997492e-10	1.3133957976017e-05	chr1	116654376	116677861
ATP1A1	36.9621041782468	1.20447629539164e-09	2.78342427102054e-05	chr1	116915004	116947396
CD58	36.9621041782468	1.20447629539164e-09	2.78342427102054e-05	chr1	117057156	117113715
IGSF3	36.9621041782468	1.20447629539164e-09	2.78342427102054e-05	chr1	117117020	117210377
MIR320B1	36.9621041782468	1.20447629539164e-09	2.78342427102054e-05	chr1	117214371	117214449
CD2	36.9621041782468	1.20447629539164e-09	2.78342427102054e-05	chr1	117297086	117311851
PTGFRN	36.9621041782468	1.20447629539164e-09	2.78342427102054e-05	chr1	117452689	117532972
CD101	36.9621041782468	1.20447629539164e-09	2.78342427102054e-05	chr1	117544372	117579173
TTF2	36.9621041782468	1.20447629539164e-09	2.78342427102054e-05	chr1	117602949	117645491
MIR942	36.9621041782468	1.20447629539164e-09	2.78342427102054e-05	chr1	117637265	117637350
TRIM45	36.9621041782468	1.20447629539164e-09	2.78342427102054e-05	chr1	117653677	117664411
VTCN1	36.9621041782468	1.20447629539164e-09	2.78342427102054e-05	chr1	117686209	117753582
MAN1A2	36.9621041782468	1.20447629539164e-09	2.78342427102054e-05	chr1	117910085	118068320
GDAP2	36.9621041782468	1.20447629539164e-09	2.78342427102054e-05	chr1	118406107	118472302
WDR3	36.9621041782468	1.20447629539164e-09	2.78342427102054e-05	chr1	118472372	118503049
SPAG17	36.9621041782468	1.20447629539164e-09	2.78342427102054e-05	chr1	118496288	118727848
TBX15	38.2766658404539	6.13923816836175e-10	1.41871654832672e-05	chr1	119425666	119532179
WARS2	38.2766658404539	6.13923816836175e-10	1.41871654832672e-05	chr1	119573839	119683295
HAO2	39.6178615467464	3.08845614984213e-10	7.13711331667018e-06	chr1	119911402	119936751
HSD3B2	39.6178615467464	3.08845614984213e-10	7.13711331667018e-06	chr1	119957270	119989122
HSD3B1	39.6178615467464	3.08845614984213e-10	7.13711331667018e-06	chr1	120049826	120057681
HSD3BP4	39.6178615467464	3.08845614984213e-10	7.13711331667018e-06	chr1	120106503	120115199
ZNF697	41.1281275216817	1.42569791956559e-10	3.29464532232412e-06	chr1	120162000	120190390
PHGDH	41.1281275216817	1.42569791956559e-10	3.29464532232412e-06	chr1	120254419	120286849
HMGCS2	41.1281275216817	1.42569791956559e-10	3.29464532232412e-06	chr1	120290619	120311555
REG4	42.5186482432419	7.00115278540908e-11	1.61789639718018e-06	chr1	120336641	120354203
NBPF7	40.985939389351	1.53328352580842e-10	3.54326489979068e-06	chr1	120377388	120387503
ADAM30	40.985939389351	1.53328352580842e-10	3.54326489979068e-06	chr1	120436156	120439147
NOTCH2	39.3286540058372	3.58146803270926e-10	8.27641447678783e-06	chr1	120454176	120612317
GOLPH3L	23.4616539155213	1.27428459455891e-06	0.0294474426956619	chr1	150618701	150669672
PIP5K1A	23.4616539155213	1.27428459455891e-06	0.0294474426956619	chr1	151171021	151222007
PSMD4	23.4616539155213	1.27428459455891e-06	0.0294474426956619	chr1	151227197	151239954
ZNF687	23.4616539155213	1.27428459455891e-06	0.0294474426956619	chr1	151254094	151264381
PI4KB	23.4616539155213	1.27428459455891e-06	0.0294474426956619	chr1	151264273	151300191
RFX5	23.4616539155213	1.27428459455891e-06	0.0294474426956619	chr1	151313116	151319769
SELENBP1	23.4616539155213	1.27428459455891e-06	0.0294474426956619	chr1	151336778	151345210
POGZ	23.4616539155213	1.27428459455891e-06	0.0294474426956619	chr1	151375200	151431941
PSMB4	23.4616539155213	1.27428459455891e-06	0.0294474426956619	chr1	151372041	151374412
GATAD2B	23.4616539155213	1.27428459455891e-06	0.0294474426956619	chr1	153777203	153895451
DENND4B	23.4616539155213	1.27428459455891e-06	0.0294474426956619	chr1	153901977	153919154
CRTC2	23.4616539155213	1.27428459455891e-06	0.0294474426956619	chr1	153920148	153931132
SLC39A1	23.4616539155213	1.27428459455891e-06	0.0294474426956619	chr1	153931575	153940660
CREB3L4	23.4616539155213	1.27428459455891e-06	0.0294474426956619	chr1	153940315	153946840
JTB	23.4616539155213	1.27428459455891e-06	0.0294474426956619	chr1	153946745	153950451
RAB13	23.4616539155213	1.27428459455891e-06	0.0294474426956619	chr1	153954093	153958853
NUP210L	24.6537262229536	6.86119622817171e-07	0.015855538363682	chr1	153965168	154127592
RPS27	23.4616539155213	1.27428459455891e-06	0.0294474426956619	chr1	153963239	153964631
TPM3	24.6537262229536	6.86119622817171e-07	0.015855538363682	chr1	154127780	154164611
MIR190B	24.6537262229536	6.86119622817171e-07	0.015855538363682	chr1	154166141	154166219
C1orf189	25.8644625023808	3.66250232627345e-07	0.00846367662578532	chr1	154171562	154178841
C1orf43	25.8644625023808	3.66250232627345e-07	0.00846367662578532	chr1	154179183	154193273
UBAP2L	24.6278396689177	6.95398219920068e-07	0.0160699574641328	chr1	154192655	154243986
HAX1	24.6278396689177	6.95398219920068e-07	0.0160699574641328	chr1	154245039	154248355
AQP10	23.4441898365914	1.28590500586428e-06	0.0297159787805176	chr1	154293592	154297801
ATP8B2	23.4441898365914	1.28590500586428e-06	0.0297159787805176	chr1	154298036	154323780
IL6R	24.6278396689177	6.95398219920068e-07	0.0160699574641328	chr1	154377669	154441926
SHE	23.4441898365914	1.28590500586428e-06	0.0297159787805176	chr1	154451954	154474526
TDRD10	23.4441898365914	1.28590500586428e-06	0.0297159787805176	chr1	154474695	154520623
TRIM46	23.4364710426235	1.291074819192e-06	0.0298354479967079	chr1	155145421	155157447
ASH1L	24.6121414682714	7.01086149188196e-07	0.01620139982159	chr1	155305052	155532585
POU5F1P4	25.8301363594768	3.72821717225223e-07	0.00861553706335768	chr1	155402971	155404053
MSTO1	25.8301363594768	3.72821717225223e-07	0.00861553706335768	chr1	155579961	155584758
YY1AP1	27.0506479042037	1.98193785843409e-07	0.00458006019705534	chr1	155629233	155755165
DAP3	27.0506479042037	1.98193785843409e-07	0.00458006019705534	chr1	155658882	155708800
MSTO2P	27.0506479042037	1.98193785843409e-07	0.00458006019705534	chr1	155715559	155720673
GON4L	24.6121414682714	7.01086149188196e-07	0.01620139982159	chr1	155719510	155829191
SYT11	24.6121414682714	7.01086149188196e-07	0.01620139982159	chr1	155829260	155854990
RIT1	24.6060027579903	7.03323054789287e-07	0.0162530924731256	chr1	155867599	155881193
SCARNA4	23.437891097238	1.29012214756604e-06	0.0298134327081036	chr1	155895749	155895877
ARHGEF2	24.6060027579903	7.03323054789287e-07	0.0162530924731256	chr1	155916630	155959864
RXFP4	24.6060027579903	7.03323054789287e-07	0.0162530924731256	chr1	155911480	155912625
SSR2	25.8064339936406	3.77428220918775e-07	0.00872198875721197	chr1	155978839	155990758
UBQLN4	25.8064339936406	3.77428220918775e-07	0.00872198875721197	chr1	156005092	156023516
LAMTOR2	24.6121414682714	7.01086149188196e-07	0.01620139982159	chr1	156024517	156028605
RAB25	24.6121414682714	7.01086149188196e-07	0.01620139982159	chr1	156030966	156040295
MEX3A	23.437891097238	1.29012214756604e-06	0.0298134327081036	chr1	156041804	156051789
LMNA	24.6060027579903	7.03323054789287e-07	0.0162530924731256	chr1	156052369	156109880
SEMA4A	24.6060027579903	7.03323054789287e-07	0.0162530924731256	chr1	156119735	156147542
SLC25A44	24.6060027579903	7.03323054789287e-07	0.0162530924731256	chr1	156163730	156182587
PMF1-BGLAP	24.6060027579903	7.03323054789287e-07	0.0162530924731256	chr1	156182779	156213123
PMF1	24.6060027579903	7.03323054789287e-07	0.0162530924731256	chr1	156182779	156209868
BGLAP	24.6060027579903	7.03323054789287e-07	0.0162530924731256	chr1	156211951	156213123
PAQR6	24.6060027579903	7.03323054789287e-07	0.0162530924731256	chr1	156213112	156217908
SMG5	23.4479011866954	1.28342665287476e-06	0.0296587065212828	chr1	156219015	156252620
TMEM79	23.4479011866954	1.28342665287476e-06	0.0296587065212828	chr1	156252704	156262234
VHLL	23.4479011866954	1.28342665287476e-06	0.0296587065212828	chr1	156268415	156269428
CCT3	24.608853722831	7.02283293356836e-07	0.0162290646261831	chr1	156278752	156308206
RHBG	24.608853722831	7.02283293356836e-07	0.0162290646261831	chr1	156338980	156355013
C1orf61	23.4660035923622	1.27140678510363e-06	0.0293809393969598	chr1	156374055	156400493
MIR9-1	23.4479011866954	1.28342665287476e-06	0.0296587065212828	chr1	156390133	156390221
IQGAP3	23.4479011866954	1.28342665287476e-06	0.0296587065212828	chr1	156495197	156542396
TTC24	23.4479011866954	1.28342665287476e-06	0.0296587065212828	chr1	156549519	156556562
GPATCH4	23.4479011866954	1.28342665287476e-06	0.0296587065212828	chr1	156564100	156571279
HAPLN2	23.4479011866954	1.28342665287476e-06	0.0296587065212828	chr1	156589086	156595517
BCAN	23.4479011866954	1.28342665287476e-06	0.0296587065212828	chr1	156611740	156629324
NES	23.4479011866954	1.28342665287476e-06	0.0296587065212828	chr1	156638556	156647189
CRABP2	23.4479011866954	1.28342665287476e-06	0.0296587065212828	chr1	156669400	156675608
ISG20L2	23.4479011866954	1.28342665287476e-06	0.0296587065212828	chr1	156692413	156698211
RRNAD1	23.4479011866954	1.28342665287476e-06	0.0296587065212828	chr1	156698263	156706752
MRPL24	23.4479011866954	1.28342665287476e-06	0.0296587065212828	chr1	156707094	156710923
HDGF	23.4479011866954	1.28342665287476e-06	0.0296587065212828	chr1	156711899	156736717
PRCC	23.4479011866954	1.28342665287476e-06	0.0296587065212828	chr1	156737274	156770609
INSRR	23.437891097238	1.29012214756604e-06	0.0298134327081036	chr1	156810665	156828712
PEAR1	23.437891097238	1.29012214756604e-06	0.0298134327081036	chr1	156863523	156886226
ETV3L	24.6278396689177	6.95398219920068e-07	0.0160699574641328	chr1	157061835	157069600
CYCSP52	24.6278396689177	6.95398219920068e-07	0.0160699574641328	chr1	157098154	157098463
ETV3	24.6278396689177	6.95398219920068e-07	0.0160699574641328	chr1	157094459	157108383
GORAB	23.4616539155213	1.27428459455891e-06	0.0294474426956619	chr1	170501263	170522974
PRRX1	23.4616539155213	1.27428459455891e-06	0.0294474426956619	chr1	170633313	170708541
FMO3	23.4616539155213	1.27428459455891e-06	0.0294474426956619	chr1	171060018	171086959
MIR1295A	23.4616539155213	1.27428459455891e-06	0.0294474426956619	chr1	171070869	171070947
FMO6P	23.4616539155213	1.27428459455891e-06	0.0294474426956619	chr1	171106879	171130702
C1orf105	23.4616539155213	1.27428459455891e-06	0.0294474426956619	chr1	172389828	172437969
PIGC	23.4616539155213	1.27428459455891e-06	0.0294474426956619	chr1	172362274	172413230
FASLG	23.4616539155213	1.27428459455891e-06	0.0294474426956619	chr1	172628185	172636012
TNFSF18	24.6537262229536	6.86119622817171e-07	0.015855538363682	chr1	173010360	173020103
TNFSF4	24.6537262229536	6.86119622817171e-07	0.015855538363682	chr1	173152870	173176471
LOC100506023	24.6537262229536	6.86119622817171e-07	0.015855538363682	chr1	173204199	173446294
PRDX6	24.6537262229536	6.86119622817171e-07	0.015855538363682	chr1	173446486	173457946
ANKRD45	24.6537262229536	6.86119622817171e-07	0.015855538363682	chr1	173577475	173639001
KLHL20	23.4616539155213	1.27428459455891e-06	0.0294474426956619	chr1	173684080	173755840
CENPL	23.4616539155213	1.27428459455891e-06	0.0294474426956619	chr1	173768688	173793777
DARS2	23.4616539155213	1.27428459455891e-06	0.0294474426956619	chr1	173793797	173827682
GAS5	23.4616539155213	1.27428459455891e-06	0.0294474426956619	chr1	173833039	173837125
SNORD44	23.4616539155213	1.27428459455891e-06	0.0294474426956619	chr1	173835106	173835166
SNORD47	23.4616539155213	1.27428459455891e-06	0.0294474426956619	chr1	173833507	173833583
SNORD74	23.4616539155213	1.27428459455891e-06	0.0294474426956619	chr1	173836812	173836883
SNORD75	23.4616539155213	1.27428459455891e-06	0.0294474426956619	chr1	173836017	173836076
SNORD76	23.4616539155213	1.27428459455891e-06	0.0294474426956619	chr1	173835773	173835853
SNORD77	23.4616539155213	1.27428459455891e-06	0.0294474426956619	chr1	173835449	173835509
SNORD78	23.4616539155213	1.27428459455891e-06	0.0294474426956619	chr1	173834771	173834824
SNORD79	23.4616539155213	1.27428459455891e-06	0.0294474426956619	chr1	173834488	173834568
SNORD80	23.4616539155213	1.27428459455891e-06	0.0294474426956619	chr1	173833971	173834041
SNORD81	23.4616539155213	1.27428459455891e-06	0.0294474426956619	chr1	173833313	173833355
ZBTB37	23.4616539155213	1.27428459455891e-06	0.0294474426956619	chr1	173837220	173855774
SERPINC1	23.4616539155213	1.27428459455891e-06	0.0294474426956619	chr1	173872942	173886516
RC3H1	23.4616539155213	1.27428459455891e-06	0.0294474426956619	chr1	173900352	173962210
RABGAP1L	24.6278396689177	6.95398219920068e-07	0.0160699574641328	chr1	174128552	174964445
GPR52	23.4616539155213	1.27428459455891e-06	0.0294474426956619	chr1	174417212	174418683
CACYBP	23.4441898365914	1.28590500586428e-06	0.0297159787805176	chr1	174968571	174981163
MRPS14	23.4441898365914	1.28590500586428e-06	0.0297159787805176	chr1	174982094	174992591
TNN	23.4441898365914	1.28590500586428e-06	0.0297159787805176	chr1	175036994	175117202
KIAA0040	23.4441898365914	1.28590500586428e-06	0.0297159787805176	chr1	175126123	175162229
TNR	23.4441898365914	1.28590500586428e-06	0.0297159787805176	chr1	175291935	175712752
SCARNA3	23.4441898365914	1.28590500586428e-06	0.0297159787805176	chr1	175937533	175937676
PAPPA2	23.4616539155213	1.27428459455891e-06	0.0294474426956619	chr1	176432307	176811970
ASTN1	23.4616539155213	1.27428459455891e-06	0.0294474426956619	chr1	176826441	177134024
MIR488	23.4616539155213	1.27428459455891e-06	0.0294474426956619	chr1	176998499	176998581
EDEM3	23.4441898365914	1.28590500586428e-06	0.0297159787805176	chr1	184659625	184724041
GPR37L1	23.4660035923622	1.27140678510363e-06	0.0293809393969598	chr1	202092029	202098634
ARL8A	23.4660035923622	1.27140678510363e-06	0.0293809393969598	chr1	202102532	202113871
PTPN7	23.4660035923622	1.27140678510363e-06	0.0293809393969598	chr1	202116141	202130716
PTPRVP	23.4660035923622	1.27140678510363e-06	0.0293809393969598	chr1	202137179	202158577
LGR6	23.4660035923622	1.27140678510363e-06	0.0293809393969598	chr1	202163118	202288889
ADORA1	24.6395018452598	6.91202638703253e-07	0.0159730017777935	chr1	203096836	203136533
MYBPH	24.6395018452598	6.91202638703253e-07	0.0159730017777935	chr1	203136939	203144942
CHI3L1	25.8057240547695	3.77567072603204e-07	0.00872519748078744	chr1	203148059	203155922
CHIT1	24.6395018452598	6.91202638703253e-07	0.0159730017777935	chr1	203181959	203241937
BTG2	29.4115705534432	5.85271626842036e-08	0.00135250420246926	chr1	203274664	203278729
FMOD	29.4115705534432	5.85271626842036e-08	0.00135250420246926	chr1	203309752	203320289
PRELP	28.1921032960662	1.09851835849625e-07	0.00253856607464898	chr1	203444883	203460479
OPTC	28.1921032960662	1.09851835849625e-07	0.00253856607464898	chr1	203463271	203478077
ATP2B4	35.7985295177168	2.18812986235111e-09	5.05654929890718e-05	chr1	203595915	203713209
LINC00260	34.4900861586856	4.28427882887007e-09	9.90053994563584e-05	chr1	203699705	203700979
SNORA77	34.4900861586856	4.28427882887007e-09	9.90053994563584e-05	chr1	203698709	203698833
LAX1	37.1226277460223	1.10928986151253e-09	2.56345794096931e-05	chr1	203734284	203745480
ZBED6	38.4621324392289	5.58264465237579e-10	1.29009335271752e-05	chr1	203766651	203769590
ZC3H11A	38.4621324392289	5.58264465237579e-10	1.29009335271752e-05	chr1	203764751	203823256
SNRPE	38.4621324392289	5.58264465237579e-10	1.29009335271752e-05	chr1	203830727	203840280
LINC00303	39.8168065843147	2.78934540520618e-10	6.44589829689096e-06	chr1	204001575	204010392
SOX13	41.1864240148718	1.38380347310757e-10	3.19783144600428e-06	chr1	204042246	204096871
ETNK2	41.1864240148718	1.38380347310757e-10	3.19783144600428e-06	chr1	204100190	204121307
REN	41.1864240148718	1.38380347310757e-10	3.19783144600428e-06	chr1	204123944	204135465
KISS1	42.570768898245	6.81705695240572e-11	1.57535369113144e-06	chr1	204159469	204165619
GOLT1A	42.570768898245	6.81705695240572e-11	1.57535369113144e-06	chr1	204167288	204183220
PLEKHA6	49.7065157195045	1.78551961545098e-12	4.12615727934567e-08	chr1	204187979	204329057
PPP1R15B	49.7065157195045	1.78551961545098e-12	4.12615727934567e-08	chr1	204372492	204380944
PIK3C2B	51.1752139978915	8.44785882798789e-13	1.95221569655972e-08	chr1	204391758	204463852
MDM4	51.1752139978915	8.44785882798789e-13	1.95221569655972e-08	chr1	204485507	204677661
LRRN2	49.7065157195045	1.78551961545098e-12	4.12615727934567e-08	chr1	204586303	204654597
NFASC	43.9696352524037	3.33509806531454e-11	7.70707811913537e-07	chr1	204797782	204991950
CNTN2	35.7985295177168	2.18812986235111e-09	5.05654929890718e-05	chr1	205012065	205047171
RBBP5	34.4900861586856	4.28427882887007e-09	9.90053994563584e-05	chr1	205055270	205091150
TMEM81	34.4900861586856	4.28427882887007e-09	9.90053994563584e-05	chr1	205052257	205053588
DSTYK	35.7985295177168	2.18812986235111e-09	5.05654929890718e-05	chr1	205111631	205180727
TMCC2	34.4900861586856	4.28427882887007e-09	9.90053994563584e-05	chr1	205197038	205242471
NUAK2	30.6613526286719	3.07223764492162e-08	0.000709963397364937	chr1	205271191	205290883
KLHDC8A	28.1922600811177	1.09842937777815e-07	0.00253836044910753	chr1	205305193	205326218
LEMD1	25.7928625102935	3.80091452656363e-07	0.00878353337943589	chr1	205350506	205391214
MIR135B	24.6201769814764	6.98168837731717e-07	0.0161339836711422	chr1	205417430	205417526
CDK18	23.4660035923622	1.27140678510363e-06	0.0293809393969598	chr1	205473684	205501921
ELK4	23.4479011866954	1.28342665287476e-06	0.0296587065212828	chr1	205566695	205649630
SLC45A3	23.4479011866954	1.28342665287476e-06	0.0296587065212828	chr1	205592804	205649630
SRGAP2	23.4479011866954	1.28342665287476e-06	0.0296587065212828	chr1	206516200	206637783
IKBKE	23.4479011866954	1.28342665287476e-06	0.0296587065212828	chr1	206643586	206670223
RASSF5	23.4479011866954	1.28342665287476e-06	0.0296587065212828	chr1	206680879	206762616
EIF2D	23.4479011866954	1.28342665287476e-06	0.0296587065212828	chr1	206764974	206785904
DYRK3	23.4479011866954	1.28342665287476e-06	0.0296587065212828	chr1	206808881	206857760
YOD1	23.4479011866954	1.28342665287476e-06	0.0296587065212828	chr1	207217194	207226325
PFKFB2	23.4479011866954	1.28342665287476e-06	0.0296587065212828	chr1	207207761	207254368
C4BPB	24.608853722831	7.02283293356836e-07	0.0162290646261831	chr1	207262212	207273337
C4BPA	24.608853722831	7.02283293356836e-07	0.0162290646261831	chr1	207277607	207318317
CD55	24.608853722831	7.02283293356836e-07	0.0162290646261831	chr1	207494817	207534311
CR2	23.4660035923622	1.27140678510363e-06	0.0293809393969598	chr1	207627645	207663240
CR1	24.6201769814764	6.98168837731717e-07	0.0161339836711422	chr1	207669473	207815110
CR1L	23.4660035923622	1.27140678510363e-06	0.0293809393969598	chr1	207818458	207898053
CD46	23.4660035923622	1.27140678510363e-06	0.0293809393969598	chr1	207925383	207968861
MIR29C	23.4660035923622	1.27140678510363e-06	0.0293809393969598	chr1	207975197	207975868
LOC148696	23.4660035923622	1.27140678510363e-06	0.0293809393969598	chr1	207991724	207995941
CD34	23.4660035923622	1.27140678510363e-06	0.0293809393969598	chr1	208059883	208084683
PLXNA2	23.4660035923622	1.27140678510363e-06	0.0293809393969598	chr1	208195588	208417665
SYT14	23.4660035923622	1.27140678510363e-06	0.0293809393969598	chr1	210111519	210337633
NENF	23.4917460339328	1.25450815325407e-06	0.0289904289135483	chr1	212606229	212619721
ATF3	23.4917460339328	1.25450815325407e-06	0.0289904289135483	chr1	212738676	212794119
FAM71A	23.4917460339328	1.25450815325407e-06	0.0289904289135483	chr1	212797789	212800120
BATF3	23.4917460339328	1.25450815325407e-06	0.0289904289135483	chr1	212859759	212873327
NSL1	23.4917460339328	1.25450815325407e-06	0.0289904289135483	chr1	212899495	212965139
TATDN3	23.4660035923622	1.27140678510363e-06	0.0293809393969598	chr1	212965170	212990167
FLVCR1	24.6201769814764	6.98168837731717e-07	0.0161339836711422	chr1	213031597	213072705
VASH2	24.6201769814764	6.98168837731717e-07	0.0161339836711422	chr1	213123887	213164927
ANGEL2	24.6201769814764	6.98168837731717e-07	0.0161339836711422	chr1	213165524	213189168
RPS6KC1	24.6201769814764	6.98168837731717e-07	0.0161339836711422	chr1	213224588	213446808
LINC00538	24.6201769814764	6.98168837731717e-07	0.0161339836711422	chr1	214098092	214099996
PROX1	24.6201769814764	6.98168837731717e-07	0.0161339836711422	chr1	214161278	214214847
SMYD2	25.7928625102935	3.80091452656363e-07	0.00878353337943589	chr1	214454565	214510477
PTPN14	28.1922600811177	1.09842937777815e-07	0.00253836044910753	chr1	214522039	214725024
CENPF	28.1922600811177	1.09842937777815e-07	0.00253836044910753	chr1	214776532	214837914
KCNK2	26.9836781558682	2.05180746942856e-07	0.00474152188110246	chr1	215178885	215410436
KCTD3	26.9836781558682	2.05180746942856e-07	0.00474152188110246	chr1	215740735	215795149
USH2A	25.8057240547695	3.77567072603204e-07	0.00872519748078744	chr1	215796236	216596738
ESRRG	25.8057240547695	3.77567072603204e-07	0.00872519748078744	chr1	216676588	217311097
GPATCH2	26.9900422383979	2.04506300213477e-07	0.00472593609163324	chr1	217603834	217804409
SPATA17	26.9900422383979	2.04506300213477e-07	0.00472593609163324	chr1	217804695	218040484
RRP15	26.9900422383979	2.04506300213477e-07	0.00472593609163324	chr1	218458629	218511325
TGFB2	26.9900422383979	2.04506300213477e-07	0.00472593609163324	chr1	218518676	218617961
LYPLAL1	29.4343569770016	5.78430460699631e-08	0.00133669495163078	chr1	219347192	219386207
RNU5F-1	29.4182616707166	5.8325438837637e-08	0.00134784256609895	chr1	220046619	220292777
SLC30A10	29.4182616707166	5.8325438837637e-08	0.00134784256609895	chr1	219858769	220131989
BPNT1	29.4182616707166	5.8325438837637e-08	0.00134784256609895	chr1	220230824	220263191
IARS2	29.4182616707166	5.8325438837637e-08	0.00134784256609895	chr1	220267455	220321383
MIR215	29.4182616707166	5.8325438837637e-08	0.00134784256609895	chr1	220291195	220291304
MIR194-1	29.4182616707166	5.8325438837637e-08	0.00134784256609895	chr1	220291499	220291583
RAB3GAP2	30.6613526286719	3.07223764492162e-08	0.000709963397364937	chr1	220321610	220445843
SNORA36B	29.4182616707166	5.8325438837637e-08	0.00134784256609895	chr1	220373884	220374018
MARK1	30.6613526286719	3.07223764492162e-08	0.000709963397364937	chr1	220701568	220837799
C1orf115	30.6613526286719	3.07223764492162e-08	0.000709963397364937	chr1	220863628	220872499
MARC2	30.6613526286719	3.07223764492162e-08	0.000709963397364937	chr1	220921676	220957596
MARC1	30.6613526286719	3.07223764492162e-08	0.000709963397364937	chr1	220960039	220987741
HLX	30.6613526286719	3.07223764492162e-08	0.000709963397364937	chr1	221052743	221058400
DUSP10	29.4137922033762	5.84601069691245e-08	0.0013509546119495	chr1	221874764	221915516
HHIPL2	27.0271004711504	2.0062288425564e-07	0.00463619423226358	chr1	222695602	222721444
TAF1A	27.0271004711504	2.0062288425564e-07	0.00463619423226358	chr1	222731244	222763275
MIA3	27.0271004711504	2.0062288425564e-07	0.00463619423226358	chr1	222791444	222841351
AIDA	27.0271004711504	2.0062288425564e-07	0.00463619423226358	chr1	222841355	222886526
BROX	25.8547805800126	3.68091918550477e-07	0.00850623614578297	chr1	222885906	222906106
FAM177B	25.8547805800126	3.68091918550477e-07	0.00850623614578297	chr1	222910558	222924002
DISP1	25.8547805800126	3.68091918550477e-07	0.00850623614578297	chr1	222988431	223179337
TLR5	25.8547805800126	3.68091918550477e-07	0.00850623614578297	chr1	223282748	223316624
SUSD4	25.8547805800126	3.68091918550477e-07	0.00850623614578297	chr1	223394161	223537544
CAPN8	25.8547805800126	3.68091918550477e-07	0.00850623614578297	chr1	223714972	223853436
CAPN2	24.7413789025437	6.55613947146288e-07	0.0151505827046036	chr1	223889295	223963720
TP53BP2	24.7413789025437	6.55613947146288e-07	0.0151505827046036	chr1	223967595	224033674
FBXO28	24.7413789025437	6.55613947146288e-07	0.0151505827046036	chr1	224301789	224349749
DEGS1	25.8901955363071	3.61400095970443e-07	0.00835159481778097	chr1	224370910	224381142
NVL	24.7413789025437	6.55613947146288e-07	0.0151505827046036	chr1	224415036	224517891
MIR320B2	24.7413789025437	6.55613947146288e-07	0.0151505827046036	chr1	224444706	224444843
CNIH4	24.7413789025437	6.55613947146288e-07	0.0151505827046036	chr1	224544513	224567153
WDR26	24.7413789025437	6.55613947146288e-07	0.0151505827046036	chr1	224572845	224622001
MIR4742	24.7413789025437	6.55613947146288e-07	0.0151505827046036	chr1	224585929	224586013
CNIH3	24.700477728594	6.69675726903536e-07	0.0154755363730138	chr1	224804179	224928249
DNAH14	23.610873363637	1.17919306032671e-06	0.0272499724310899	chr1	225117356	225586996
LRP1B	23.4616539155213	1.27428459455891e-06	0.0294474426956619	chr2	140988996	142889270
TTC14	23.4364710426235	1.291074819192e-06	0.0298354479967079	chr3	180319918	180335616
CCDC39	23.4364710426235	1.291074819192e-06	0.0298354479967079	chr3	180331796	180455662
FXR1	24.6121414682714	7.01086149188196e-07	0.01620139982159	chr3	180630234	180700539
DNAJC19	24.6121414682714	7.01086149188196e-07	0.01620139982159	chr3	180701498	180707562
SOX2-OT	28.2492305421181	1.06657021516643e-07	0.0024647371102281	chr3	180774468	181460013
SOX2	28.2492305421181	1.06657021516643e-07	0.0024647371102281	chr3	181429712	181432223
MCF2L2	24.6060027579903	7.03323054789287e-07	0.0162530924731256	chr3	182895831	183145855
ABCC5	24.6060027579903	7.03323054789287e-07	0.0162530924731256	chr3	183637724	183735727
AP2M1	24.6060027579903	7.03323054789287e-07	0.0162530924731256	chr3	183892634	183901879
DVL3	24.6060027579903	7.03323054789287e-07	0.0162530924731256	chr3	183873284	183891314
EIF2B5	24.6060027579903	7.03323054789287e-07	0.0162530924731256	chr3	183852810	183863099
HTR3C	24.6060027579903	7.03323054789287e-07	0.0162530924731256	chr3	183770835	183778461
HTR3D	24.6060027579903	7.03323054789287e-07	0.0162530924731256	chr3	183749332	183757157
HTR3E	24.6060027579903	7.03323054789287e-07	0.0162530924731256	chr3	183814852	183824783
KLHL24	24.6060027579903	7.03323054789287e-07	0.0162530924731256	chr3	183353411	183402304
KLHL6	24.6060027579903	7.03323054789287e-07	0.0162530924731256	chr3	183205319	183273499
MAP6D1	24.6060027579903	7.03323054789287e-07	0.0162530924731256	chr3	183533664	183543393
PARL	24.6060027579903	7.03323054789287e-07	0.0162530924731256	chr3	183547173	183602693
YEATS2	24.6060027579903	7.03323054789287e-07	0.0162530924731256	chr3	183415606	183530413
ABCF3	24.6060027579903	7.03323054789287e-07	0.0162530924731256	chr3	183903863	183911795
VWA5B2	24.6060027579903	7.03323054789287e-07	0.0162530924731256	chr3	183948317	183960117
ALG3	24.6060027579903	7.03323054789287e-07	0.0162530924731256	chr3	183960117	183967313
MIR1224	24.6060027579903	7.03323054789287e-07	0.0162530924731256	chr3	183959193	183959277
ECE2	24.6060027579903	7.03323054789287e-07	0.0162530924731256	chr3	183967445	184010819
CAMK2N2	24.6060027579903	7.03323054789287e-07	0.0162530924731256	chr3	183977003	183979251
PSMD2	24.6060027579903	7.03323054789287e-07	0.0162530924731256	chr3	184017022	184026840
EIF4G1	25.7927051971099	3.80122433570376e-07	0.00878424931737782	chr3	184032283	184053146
SNORD66	24.6060027579903	7.03323054789287e-07	0.0162530924731256	chr3	184043484	184043559
FAM131A	25.7927051971099	3.80122433570376e-07	0.00878424931737782	chr3	184053717	184064063
CLCN2	25.7927051971099	3.80122433570376e-07	0.00878424931737782	chr3	184063973	184079439
POLR2H	25.7927051971099	3.80122433570376e-07	0.00878424931737782	chr3	184081194	184086363
THPO	25.7927051971099	3.80122433570376e-07	0.00878424931737782	chr3	184089773	184095932
CHRD	24.6060027579903	7.03323054789287e-07	0.0162530924731256	chr3	184097861	184107617
EPHB3	25.7927051971099	3.80122433570376e-07	0.00878424931737782	chr3	184279587	184300196
MAGEF1	24.6060027579903	7.03323054789287e-07	0.0162530924731256	chr3	184428155	184429836
VPS8	24.6060027579903	7.03323054789287e-07	0.0162530924731256	chr3	184529931	184770402
C3orf70	24.6121414682714	7.01086149188196e-07	0.01620139982159	chr3	184795838	184870802
MAP3K13	23.437891097238	1.29012214756604e-06	0.0298134327081036	chr3	185000729	185206882
TMEM41A	23.437891097238	1.29012214756604e-06	0.0298134327081036	chr3	185207389	185216845
LIPH	23.437891097238	1.29012214756604e-06	0.0298134327081036	chr3	185225570	185270369
SENP2	23.437891097238	1.29012214756604e-06	0.0298134327081036	chr3	185300507	185348885
CRYGS	23.437891097238	1.29012214756604e-06	0.0298134327081036	chr3	186256232	186264491
TBCCD1	23.437891097238	1.29012214756604e-06	0.0298134327081036	chr3	186263856	186288332
DNAJB11	23.4479011866954	1.28342665287476e-06	0.0296587065212828	chr3	186287952	186303589
AHSG	23.4479011866954	1.28342665287476e-06	0.0296587065212828	chr3	186330850	186339107
FETUB	23.4479011866954	1.28342665287476e-06	0.0296587065212828	chr3	186353758	186370797
HRG	23.4479011866954	1.28342665287476e-06	0.0296587065212828	chr3	186383798	186396023
RPL39L	23.4917460339328	1.25450815325407e-06	0.0289904289135483	chr3	186838741	186857263
RTP1	25.8057240547695	3.77567072603204e-07	0.00872519748078744	chr3	186915274	186919253
MASP1	24.6663993181245	6.816225298054e-07	0.015751615041273	chr3	186933873	187009810
RTP4	24.6663993181245	6.816225298054e-07	0.015751615041273	chr3	187086168	187089369
SST	25.8264991573115	3.73524921612273e-07	0.00863178741353802	chr3	187386694	187388201
RTP2	24.6663993181245	6.816225298054e-07	0.015751615041273	chr3	187416047	187420345
LOC100131635	25.8264991573115	3.73524921612273e-07	0.00863178741353802	chr3	187420154	187450203
BCL6	25.8264991573115	3.73524921612273e-07	0.00863178741353802	chr3	187439165	187463513
LPP-AS2	25.8547805800126	3.68091918550477e-07	0.00850623614578297	chr3	187868994	187871876
LPP	22.6198440299239	1.97434812509558e-06	0.0456252108228338	chr3	187871663	188608460
FLJ42393	25.8547805800126	3.68091918550477e-07	0.00850623614578297	chr3	187896331	187898596
GMNC	22.6198440299239	1.97434812509558e-06	0.0456252108228338	chr3	190570526	190580465
SNAR-I	22.6198440299239	1.97434812509558e-06	0.0456252108228338	chr3	190595719	190595839
FGF12	26.0967598742601	3.24728486607956e-07	0.00750415059702325	chr3	191857182	192445388
MB21D2	22.6884310138845	1.90511437911154e-06	0.0440252881868886	chr3	192514605	192635950
MYLK4	22.6884310138845	1.90511437911154e-06	0.0440252881868886	chr6	2663863	2751154
BMP6	22.4990324833374	2.10249465880528e-06	0.0485865490703312	chr6	7727011	7881961
TXNDC5	23.610873363637	1.17919306032671e-06	0.0272499724310899	chr6	7881483	7911047
PIP5K1P1	22.4990324833374	2.10249465880528e-06	0.0485865490703312	chr6	7986335	7990577
TMEM170B	22.4473329098964	2.15985191345151e-06	0.0499120178679509	chr6	11538460	11583757
ADTRP	23.5645402124079	1.20793156600415e-06	0.0279140905587899	chr6	11713888	11779280
HIVEP1	22.4473329098964	2.15985191345151e-06	0.0499120178679509	chr6	12012724	12165232
EDN1	22.4473329098964	2.15985191345151e-06	0.0499120178679509	chr6	12290529	12297427
JARID2	23.4660035923622	1.27140678510363e-06	0.0293809393969598	chr6	15245734	15522273
ATXN1	23.4660035923622	1.27140678510363e-06	0.0293809393969598	chr6	16299343	16761721
E2F3	23.437891097238	1.29012214756604e-06	0.0298134327081036	chr6	20402137	20493945
CDKAL1	23.437891097238	1.29012214756604e-06	0.0298134327081036	chr6	20534688	21232634
PRL	24.6121414682714	7.01086149188196e-07	0.01620139982159	chr6	22287473	22303082
HDGFL1	23.437891097238	1.29012214756604e-06	0.0298134327081036	chr6	22569678	22570750
NRSN1	27.0934173899476	1.93856926012255e-07	0.0044798397032172	chr6	24126414	24147757
DCDC2	27.0934173899476	1.93856926012255e-07	0.0044798397032172	chr6	24171983	24383520
KAAG1	27.0934173899476	1.93856926012255e-07	0.0044798397032172	chr6	24357131	24358512
MRS2	27.0934173899476	1.93856926012255e-07	0.0044798397032172	chr6	24403153	24425816
GPLD1	28.4036038035283	9.84818136270776e-08	0.00227581623110814	chr6	24426062	24489850
ALDH5A1	28.4036038035283	9.84818136270776e-08	0.00227581623110814	chr6	24495197	24537435
KIAA0319	30.9665687043553	2.62511445841548e-08	0.000606637700195233	chr6	24544332	24646383
TDP2	30.9665687043553	2.62511445841548e-08	0.000606637700195233	chr6	24650205	24667115
ACOT13	30.9665687043553	2.62511445841548e-08	0.000606637700195233	chr6	24667263	24705295
C6orf62	30.9665687043553	2.62511445841548e-08	0.000606637700195233	chr6	24705090	24719403
GMNN	30.9665687043553	2.62511445841548e-08	0.000606637700195233	chr6	24775159	24786325
CMAHP	29.6765972616363	5.10473892633389e-08	0.0011796541184865	chr6	25081295	25166793
SCGN	25.8644625023808	3.66250232627345e-07	0.00846367662578532	chr6	25652429	25702008
SLC17A4	25.910130685285	3.57687041786921e-07	0.00826578984865396	chr6	25754927	25781403
SLC17A1	25.910130685285	3.57687041786921e-07	0.00826578984865396	chr6	25783126	25832287
SLC17A3	25.910130685285	3.57687041786921e-07	0.00826578984865396	chr6	25845328	25874471
SLC17A2	25.910130685285	3.57687041786921e-07	0.00826578984865396	chr6	25912984	25930946
TRIM38	25.910130685285	3.57687041786921e-07	0.00826578984865396	chr6	25962917	25987557
HFE	24.6537262229536	6.86119622817171e-07	0.015855538363682	chr6	26087509	26095469
BTN3A2	23.4616539155213	1.27428459455891e-06	0.0294474426956619	chr6	26365398	26378548
BTN2A2	23.4616539155213	1.27428459455891e-06	0.0294474426956619	chr6	26383324	26395100
BTN3A1	23.4616539155213	1.27428459455891e-06	0.0294474426956619	chr6	26402465	26415444
BTN2A3P	23.4616539155213	1.27428459455891e-06	0.0294474426956619	chr6	26422317	26431928
BTN3A3	23.4616539155213	1.27428459455891e-06	0.0294474426956619	chr6	26440700	26453643
BTN2A1	23.4616539155213	1.27428459455891e-06	0.0294474426956619	chr6	26458153	26476849
LOC285819	23.4616539155213	1.27428459455891e-06	0.0294474426956619	chr6	26472172	26482737
BTN1A1	23.4616539155213	1.27428459455891e-06	0.0294474426956619	chr6	26501458	26510652
HCG11	23.4616539155213	1.27428459455891e-06	0.0294474426956619	chr6	26521934	26527612
HMGN4	23.4616539155213	1.27428459455891e-06	0.0294474426956619	chr6	26538572	26547164
ABT1	23.4616539155213	1.27428459455891e-06	0.0294474426956619	chr6	26597171	26600277
ZNF322	24.6904966862599	6.73152855418129e-07	0.0155558893358575	chr6	26634611	26659980
GUSBP2	24.6904966862599	6.73152855418129e-07	0.0155558893358575	chr6	26839266	26924333
LINC00240	24.6904966862599	6.73152855418129e-07	0.0155558893358575	chr6	26924772	26991753
LOC100270746	24.6904966862599	6.73152855418129e-07	0.0155558893358575	chr6	26987145	26988085
MIR3143	25.9679361570963	3.47135183967902e-07	0.00802194696631425	chr6	27115405	27115467
PRSS16	25.9679361570963	3.47135183967902e-07	0.00802194696631425	chr6	27215502	27224399
POM121L2	25.9679361570963	3.47135183967902e-07	0.00802194696631425	chr6	27276842	27280011
VN1R10P	25.9679361570963	3.47135183967902e-07	0.00802194696631425	chr6	27292540	27293741
ZNF204P	25.9679361570963	3.47135183967902e-07	0.00802194696631425	chr6	27325602	27343153
ZNF391	25.9679361570963	3.47135183967902e-07	0.00802194696631425	chr6	27356524	27369227
ZNF184	25.9679361570963	3.47135183967902e-07	0.00802194696631425	chr6	27418521	27440897
LOC100131289	25.9679361570963	3.47135183967902e-07	0.00802194696631425	chr6	27729523	27730966
OR2B2	25.9679361570963	3.47135183967902e-07	0.00802194696631425	chr6	27878963	27880174
OR2B6	25.9679361570963	3.47135183967902e-07	0.00802194696631425	chr6	27925019	27925960
ZNF165	25.9679361570963	3.47135183967902e-07	0.00802194696631425	chr6	28048482	28057340
ZSCAN12P1	25.9679361570963	3.47135183967902e-07	0.00802194696631425	chr6	28058585	28063493
ZSCAN16	25.9679361570963	3.47135183967902e-07	0.00802194696631425	chr6	28092387	28097856
TOB2P1	25.9679361570963	3.47135183967902e-07	0.00802194696631425	chr6	28183116	28186707
ZKSCAN4	25.9679361570963	3.47135183967902e-07	0.00802194696631425	chr6	28212490	28227011
NKAPL	25.9679361570963	3.47135183967902e-07	0.00802194696631425	chr6	28227075	28228736
PGBD1	25.9679361570963	3.47135183967902e-07	0.00802194696631425	chr6	28249314	28270326
ZKSCAN3	25.9679361570963	3.47135183967902e-07	0.00802194696631425	chr6	28317691	28336954
ZSCAN12	25.9679361570963	3.47135183967902e-07	0.00802194696631425	chr6	28346598	28367544
ZSCAN23	25.9679361570963	3.47135183967902e-07	0.00802194696631425	chr6	28393287	28411279
GPX6	25.9679361570963	3.47135183967902e-07	0.00802194696631425	chr6	28471073	28483570
C4B	28.5706125518916	9.03429521216873e-08	0.00208773528058007	chr6_ssto_hap7	3315282	3335906
HLA-DQA1	28.5706125518916	9.03429521216873e-08	0.00208773528058007	chr6	32605183	32614839
HLA-DRB5	28.5706125518916	9.03429521216873e-08	0.00208773528058007	chr6	32485154	32557613
TNXA	28.5706125518916	9.03429521216873e-08	0.00208773528058007	chr6_mcf_hap5	3358607	3406008
BAK1	31.6024218332858	1.89193492468401e-08	0.000437207241745228	chr6	33540323	33548070
GGNBP1	31.6024218332858	1.89193492468401e-08	0.000437207241745228	chr6	33551476	33556803
LINC00336	31.6024218332858	1.89193492468401e-08	0.000437207241745228	chr6	33553883	33561115
ITPR3	32.9595825199769	9.40948148344284e-09	0.000217443707600881	chr6	33589156	33664348
IP6K3	30.2614315635527	3.77559386935927e-08	0.000872501987270234	chr6	33689443	33714762
LEMD2	30.2614315635527	3.77559386935927e-08	0.000872501987270234	chr6	33738990	33756906
MLN	30.2614315635527	3.77559386935927e-08	0.000872501987270234	chr6	33762449	33771793
MIR1275	30.2614315635527	3.77559386935927e-08	0.000872501987270234	chr6	33967749	33967828
GRM4	30.2614315635527	3.77559386935927e-08	0.000872501987270234	chr6	33989623	34123399
HMGA1	30.2614315635527	3.77559386935927e-08	0.000872501987270234	chr6	34204577	34214008
NUDT3	30.2614315635527	3.77559386935927e-08	0.000872501987270234	chr6	34254973	34360457
RPS10-NUDT3	30.2614315635527	3.77559386935927e-08	0.000872501987270234	chr6	34254973	34393902
RPS10	30.2614315635527	3.77559386935927e-08	0.000872501987270234	chr6	34385231	34393902
PACSIN1	30.2614315635527	3.77559386935927e-08	0.000872501987270234	chr6	34433838	34503000
SPDEF	30.2614315635527	3.77559386935927e-08	0.000872501987270234	chr6	34505579	34524110
SNRPC	31.6024218332858	1.89193492468401e-08	0.000437207241745228	chr6	34724871	34741634
UHRF1BP1	31.6024218332858	1.89193492468401e-08	0.000437207241745228	chr6	34759794	34853118
TAF11	31.6024218332858	1.89193492468401e-08	0.000437207241745228	chr6	34845555	34855848
ANKS1A	31.6024218332858	1.89193492468401e-08	0.000437207241745228	chr6	34857038	35085320
TCP11	31.6024218332858	1.89193492468401e-08	0.000437207241745228	chr6	35085849	35109187
SCUBE3	30.2614315635527	3.77559386935927e-08	0.000872501987270234	chr6	35182190	35218609
ZNF76	30.2614315635527	3.77559386935927e-08	0.000872501987270234	chr6	35226686	35263760
DEF6	30.2614315635527	3.77559386935927e-08	0.000872501987270234	chr6	35265595	35289548
PPARD	30.2614315635527	3.77559386935927e-08	0.000872501987270234	chr6	35310335	35395968
FANCE	30.2614315635527	3.77559386935927e-08	0.000872501987270234	chr6	35420138	35434881
RPL10A	30.2614315635527	3.77559386935927e-08	0.000872501987270234	chr6	35436178	35438558
TEAD3	30.2614315635527	3.77559386935927e-08	0.000872501987270234	chr6	35441374	35464861
TULP1	30.2614315635527	3.77559386935927e-08	0.000872501987270234	chr6	35465651	35480647
FKBP5	30.2614315635527	3.77559386935927e-08	0.000872501987270234	chr6	35541362	35696397
LOC285847	30.2614315635527	3.77559386935927e-08	0.000872501987270234	chr6	35694539	35704724
ARMC12	30.2614315635527	3.77559386935927e-08	0.000872501987270234	chr6	35704859	35716688
CLPSL1	30.2614315635527	3.77559386935927e-08	0.000872501987270234	chr6	35748831	35755841
CLPSL2	30.2614315635527	3.77559386935927e-08	0.000872501987270234	chr6	35744392	35747329
CLPS	30.2614315635527	3.77559386935927e-08	0.000872501987270234	chr6	35762759	35765121
LHFPL5	30.2614315635527	3.77559386935927e-08	0.000872501987270234	chr6	35773071	35791852
SRPK1	30.2614315635527	3.77559386935927e-08	0.000872501987270234	chr6	35800811	35888957
SLC26A8	30.2614315635527	3.77559386935927e-08	0.000872501987270234	chr6	35911291	35992413
MAPK14	30.2614315635527	3.77559386935927e-08	0.000872501987270234	chr6	35995454	36079013
MAPK13	30.2614315635527	3.77559386935927e-08	0.000872501987270234	chr6	36098261	36112301
BRPF3	30.2614315635527	3.77559386935927e-08	0.000872501987270234	chr6	36164550	36200567
PNPLA1	30.2614315635527	3.77559386935927e-08	0.000872501987270234	chr6	36210945	36276372
ETV7	30.2614315635527	3.77559386935927e-08	0.000872501987270234	chr6	36321998	36355577
PXT1	30.2614315635527	3.77559386935927e-08	0.000872501987270234	chr6	36358329	36410666
KCTD20	30.2614315635527	3.77559386935927e-08	0.000872501987270234	chr6	36410544	36458315
STK38	30.2614315635527	3.77559386935927e-08	0.000872501987270234	chr6	36461669	36515247
SRSF3	33.3683619117494	7.62544379367646e-09	0.000176216380628069	chr6	36562090	36572244
MIR3925	33.3683619117494	7.62544379367646e-09	0.000176216380628069	chr6	36590213	36590289
CDKN1A	33.3683619117494	7.62544379367646e-09	0.000176216380628069	chr6	36644237	36655116
CPNE5	34.7647515748255	3.7204889029828e-09	8.59767780590295e-05	chr6	36708555	36807220
PPIL1	33.3683619117494	7.62544379367646e-09	0.000176216380628069	chr6	36822606	36842800
C6orf89	33.3683619117494	7.62544379367646e-09	0.000176216380628069	chr6	36839646	36896740
PI16	33.3683619117494	7.62544379367646e-09	0.000176216380628069	chr6	36916039	36932613
MTCH1	33.3683619117494	7.62544379367646e-09	0.000176216380628069	chr6	36935911	36954327
FGD2	33.3683619117494	7.62544379367646e-09	0.000176216380628069	chr6	36973423	36996845
PIM1	33.3683619117494	7.62544379367646e-09	0.000176216380628069	chr6	37137922	37143204
TMEM217	33.3683619117494	7.62544379367646e-09	0.000176216380628069	chr6	37179954	37225931
TBC1D22B	33.3683619117494	7.62544379367646e-09	0.000176216380628069	chr6	37225548	37300746
RNF8	33.3683619117494	7.62544379367646e-09	0.000176216380628069	chr6	37321748	37362514
CCDC167	31.7841057099873	1.72296968290621e-08	0.000398161064022796	chr6	37450697	37467700
MIR4462	31.7841057099873	1.72296968290621e-08	0.000398161064022796	chr6	37523141	37523198
MDGA1	31.7841057099873	1.72296968290621e-08	0.000398161064022796	chr6	37600284	37665766
ZFAND3	30.4313671516615	3.4588971275349e-08	0.00079931653720204	chr6	37787307	38122399
BTBD9	31.7841057099873	1.72296968290621e-08	0.000398161064022796	chr6	38136227	38607924
GLO1	30.4313671516615	3.4588971275349e-08	0.00079931653720204	chr6	38643702	38670952
DNAH8	30.4313671516615	3.4588971275349e-08	0.00079931653720204	chr6	38683117	38998574
GLP1R	30.4313671516615	3.4588971275349e-08	0.00079931653720204	chr6	39016557	39055520
SAYSD1	30.4313671516615	3.4588971275349e-08	0.00079931653720204	chr6	39071840	39082865
KCNK5	31.7841057099873	1.72296968290621e-08	0.000398161064022796	chr6	39156747	39197251
KCNK17	31.7841057099873	1.72296968290621e-08	0.000398161064022796	chr6	39266777	39282237
KCNK16	31.7841057099873	1.72296968290621e-08	0.000398161064022796	chr6	39282474	39290330
KIF6	31.7841057099873	1.72296968290621e-08	0.000398161064022796	chr6	39302876	39693181
DAAM2	29.0950835162463	6.89116413568373e-08	0.00159247912011515	chr6	39760159	39872653
MOCS1	29.0950835162463	6.89116413568373e-08	0.00159247912011515	chr6	39872034	39902290
TDRG1	29.0950835162463	6.89116413568373e-08	0.00159247912011515	chr6	40346163	40347631
LRFN2	27.5018943188607	1.56940713333417e-07	0.00362674294442193	chr6	40359373	40555126
UNC5CL	27.5018943188607	1.56940713333417e-07	0.00362674294442193	chr6	40994640	41039015
TSPO2	27.5018943188607	1.56940713333417e-07	0.00362674294442193	chr6	41010237	41012076
APOBEC2	27.5018943188607	1.56940713333417e-07	0.00362674294442193	chr6	41020940	41032630
NFYA	27.5018943188607	1.56940713333417e-07	0.00362674294442193	chr6	41040707	41070146
TREML1	27.5018943188607	1.56940713333417e-07	0.00362674294442193	chr6	41116999	41122087
TREM2	26.2235140140274	3.04097062458208e-07	0.00702737901634673	chr6	41126244	41130924
TREML2	26.2235140140274	3.04097062458208e-07	0.00702737901634673	chr6	41157552	41168925
TREML4	27.5018943188607	1.56940713333417e-07	0.00362674294442193	chr6	41196062	41206120
TREM1	27.5018943188607	1.56940713333417e-07	0.00362674294442193	chr6	41242999	41254457
NCR2	27.5018943188607	1.56940713333417e-07	0.00362674294442193	chr6	41303528	41318625
FOXP4	27.5018943188607	1.56940713333417e-07	0.00362674294442193	chr6	41514164	41570122
MIR4641	27.5018943188607	1.56940713333417e-07	0.00362674294442193	chr6	41566461	41566526
MDFI	27.5018943188607	1.56940713333417e-07	0.00362674294442193	chr6	41606195	41621982
TFEB	27.5018943188607	1.56940713333417e-07	0.00362674294442193	chr6	41651716	41703997
PGC	27.5018943188607	1.56940713333417e-07	0.00362674294442193	chr6	41704449	41715139
FRS3	27.5018943188607	1.56940713333417e-07	0.00362674294442193	chr6	41737914	41747630
PRICKLE4	27.5018943188607	1.56940713333417e-07	0.00362674294442193	chr6	41748500	41757634
TOMM6	27.5018943188607	1.56940713333417e-07	0.00362674294442193	chr6	41754178	41757634
USP49	27.5018943188607	1.56940713333417e-07	0.00362674294442193	chr6	41765383	41863099
MED20	27.5018943188607	1.56940713333417e-07	0.00362674294442193	chr6	41873092	41888877
BYSL	27.5018943188607	1.56940713333417e-07	0.00362674294442193	chr6	41888965	41900784
CCND3	27.5018943188607	1.56940713333417e-07	0.00362674294442193	chr6	41902671	42016610
TAF8	27.5018943188607	1.56940713333417e-07	0.00362674294442193	chr6	42018251	42055199
C6orf132	27.5018943188607	1.56940713333417e-07	0.00362674294442193	chr6	42068857	42110715
GUCA1A	27.5018943188607	1.56940713333417e-07	0.00362674294442193	chr6	42123144	42147794
GUCA1B	27.5018943188607	1.56940713333417e-07	0.00362674294442193	chr6	42151022	42162694
MRPS10	27.5018943188607	1.56940713333417e-07	0.00362674294442193	chr6	42174539	42185633
TRERF1	27.5018943188607	1.56940713333417e-07	0.00362674294442193	chr6	42192669	42419865
UBR2	28.9370265230546	7.47699130570235e-08	0.00172785792083476	chr6	42531760	42661243
PRPH2	28.9370265230546	7.47699130570235e-08	0.00172785792083476	chr6	42664333	42690358
ATP6V0CP3	28.9370265230546	7.47699130570235e-08	0.00172785792083476	chr6	42695314	42695932
TBCC	28.9370265230546	7.47699130570235e-08	0.00172785792083476	chr6	42712234	42713884
RPL7L1	28.9370265230546	7.47699130570235e-08	0.00172785792083476	chr6	42847671	42855668
C6orf226	28.9370265230546	7.47699130570235e-08	0.00172785792083476	chr6	42858003	42858554
PTCRA	28.9370265230546	7.47699130570235e-08	0.00172785792083476	chr6	42883727	42893575
CNPY3	28.9370265230546	7.47699130570235e-08	0.00172785792083476	chr6	42896860	42907008
GNMT	28.9370265230546	7.47699130570235e-08	0.00172785792083476	chr6	42928500	42931618
PEX6	28.9370265230546	7.47699130570235e-08	0.00172785792083476	chr6	42931611	42946981
PPP2R5D	31.9874385452443	1.55172741422074e-08	0.000358588688152271	chr6	42952237	42980083
KLHDC3	31.9874385452443	1.55172741422074e-08	0.000358588688152271	chr6	42981841	42989036
MEA1	31.9874385452443	1.55172741422074e-08	0.000358588688152271	chr6	42948082	42981660
RRP36	31.9874385452443	1.55172741422074e-08	0.000358588688152271	chr6	42989385	42997337
CUL7	30.4313671516615	3.4588971275349e-08	0.00079931653720204	chr6	43005355	43021683
KLC4	28.9370265230546	7.47699130570235e-08	0.00172785792083476	chr6	43008515	43042833
MRPL2	30.4313671516615	3.4588971275349e-08	0.00079931653720204	chr6	43021767	43027242
PTK7	28.9370265230546	7.47699130570235e-08	0.00172785792083476	chr6	43044006	43129458
SRF	31.9874385452443	1.55172741422074e-08	0.000358588688152271	chr6	43138920	43149244
CUL9	33.3683619117494	7.62544379367646e-09	0.000176216380628069	chr6	43149922	43192325
TTBK1	35.0168280637182	3.26868199515664e-09	7.55359722260748e-05	chr6	43211222	43255997
CRIP3	35.0168280637182	3.26868199515664e-09	7.55359722260748e-05	chr6	43273211	43276530
SLC22A7	35.0168280637182	3.26868199515664e-09	7.55359722260748e-05	chr6	43265998	43273276
ZNF318	35.0168280637182	3.26868199515664e-09	7.55359722260748e-05	chr6	43278871	43337181
ABCC10	35.0168280637182	3.26868199515664e-09	7.55359722260748e-05	chr6	43395292	43418163
DLK2	35.0168280637182	3.26868199515664e-09	7.55359722260748e-05	chr6	43418090	43423786
TJAP1	36.4406317456328	1.57387784313116e-09	3.6370743076918e-05	chr6	43445261	43474294
LRRC73	36.4406317456328	1.57387784313116e-09	3.6370743076918e-05	chr6	43474703	43478081
YIPF3	36.4406317456328	1.57387784313116e-09	3.6370743076918e-05	chr6	43479565	43484728
POLR1C	36.4406317456328	1.57387784313116e-09	3.6370743076918e-05	chr6	43484777	43497114
XPO5	37.8789641175692	7.52725073449624e-10	1.73947237223474e-05	chr6	43490068	43543812
POLH	37.8789641175692	7.52725073449624e-10	1.73947237223474e-05	chr6	43543878	43588260
GTPBP2	37.8789641175692	7.52725073449624e-10	1.73947237223474e-05	chr6	43588218	43596936
MAD2L1BP	39.3314861963002	3.57627699730463e-10	8.26441851307127e-06	chr6	43597279	43608688
RSPH9	39.3314861963002	3.57627699730463e-10	8.26441851307127e-06	chr6	43612767	43638748
MRPS18A	39.3314861963002	3.57627699730463e-10	8.26441851307127e-06	chr6	43638934	43655549
VEGFA	37.6024325938459	8.67362431459145e-10	2.00438784285894e-05	chr6	43737946	43754223
C6orf223	35.9369434836411	2.03807513757241e-09	4.70978783541608e-05	chr6	43968337	43973694
MRPL14	34.5372799850811	4.18165239594802e-09	9.66338052179628e-05	chr6	44081373	44095191
TMEM63B	34.5372799850811	4.18165239594802e-09	9.66338052179628e-05	chr6	44095376	44123256
CAPN11	34.5372799850811	4.18165239594802e-09	9.66338052179628e-05	chr6	44126548	44152139
SLC29A1	34.5372799850811	4.18165239594802e-09	9.66338052179628e-05	chr6	44187242	44201888
HSP90AB1	33.1528759580232	8.51902798473549e-09	0.000196866217699252	chr6	44213903	44221625
MIR4647	33.1528759580232	8.51902798473549e-09	0.000196866217699252	chr6	44221943	44222022
NFKBIE	33.1528759580232	8.51902798473549e-09	0.000196866217699252	chr6	44225903	44233525
SLC35B2	33.1528759580232	8.51902798473549e-09	0.000196866217699252	chr6	44221838	44225283
TMEM151B	33.1528759580232	8.51902798473549e-09	0.000196866217699252	chr6	44238480	44275966
TCTE1	31.7841057099873	1.72296968290621e-08	0.000398161064022796	chr6	44247897	44265458
AARS2	31.7841057099873	1.72296968290621e-08	0.000398161064022796	chr6	44266463	44281063
SPATS1	31.7841057099873	1.72296968290621e-08	0.000398161064022796	chr6	44240803	44344904
CDC5L	33.1528759580232	8.51902798473549e-09	0.000196866217699252	chr6	44355251	44418161
MIR4642	33.1528759580232	8.51902798473549e-09	0.000196866217699252	chr6	44403378	44403459
SUPT3H	31.6024218332858	1.89193492468401e-08	0.000437207241745228	chr6	44777054	45345788
MIR586	30.2614315635527	3.77559386935927e-08	0.000872501987270234	chr6	45165411	45165507
RUNX2	32.9595825199769	9.40948148344284e-09	0.000217443707600881	chr6	45296054	45518819
CLIC5	34.3325230148015	4.64553344299993e-09	0.000107353632334285	chr6	45866190	46048085
ENPP4	32.9595825199769	9.40948148344284e-09	0.000217443707600881	chr6	46097701	46114436
ENPP5	32.9595825199769	9.40948148344284e-09	0.000217443707600881	chr6	46127762	46138717
RCAN2	34.3325230148015	4.64553344299993e-09	0.000107353632334285	chr6	46188467	46459804
CYP39A1	34.5372799850811	4.18165239594802e-09	9.66338052179628e-05	chr6	46517445	46620523
SLC25A27	34.5372799850811	4.18165239594802e-09	9.66338052179628e-05	chr6	46620652	46645927
TDRD6	34.5372799850811	4.18165239594802e-09	9.66338052179628e-05	chr6	46655612	46672056
PLA2G7	34.5372799850811	4.18165239594802e-09	9.66338052179628e-05	chr6	46672053	46703430
MEP1A	32.9595825199769	9.40948148344284e-09	0.000217443707600881	chr6	46761094	46807519
TNFRSF21	32.9595825199769	9.40948148344284e-09	0.000217443707600881	chr6	47199268	47277680
CD2AP	31.2975640814998	2.21357206932588e-08	0.000511534369500518	chr6	47445525	47594996
OPN5	31.2975640814998	2.21357206932588e-08	0.000511534369500518	chr6	47749775	47794116
PTCHD4	31.2975640814998	2.21357206932588e-08	0.000511534369500518	chr6	47845764	48078943
CENPQ	31.6024218332858	1.89193492468401e-08	0.000437207241745228	chr6	49431096	49460820
GLYATL3	32.9595825199769	9.40948148344284e-09	0.000217443707600881	chr6	49467671	49495777
C6orf141	32.9595825199769	9.40948148344284e-09	0.000217443707600881	chr6	49518113	49519808
RHAG	32.9595825199769	9.40948148344284e-09	0.000217443707600881	chr6	49572890	49604587
CRISP2	31.440733856993	2.05621552441706e-08	0.000475170845537538	chr6	49660071	49681303
CRISP3	31.440733856993	2.05621552441706e-08	0.000475170845537538	chr6	49695092	49712168
PGK2	31.440733856993	2.05621552441706e-08	0.000475170845537538	chr6	49753364	49755053
CRISP1	31.440733856993	2.05621552441706e-08	0.000475170845537538	chr6	49801979	49844809
DEFB114	30.1109482347366	4.08021218907317e-08	0.000942896234772919	chr6	49928005	49931818
DEFB113	30.1109482347366	4.08021218907317e-08	0.000942896234772919	chr6	49936390	49937338
DEFB110	30.1109482347366	4.08021218907317e-08	0.000942896234772919	chr6	49976851	49989694
DEFB112	30.1109482347366	4.08021218907317e-08	0.000942896234772919	chr6	50011288	50016364
TFAP2D	31.440733856993	2.05621552441706e-08	0.000475170845537538	chr6	50681257	50740746
TFAP2B	31.440733856993	2.05621552441706e-08	0.000475170845537538	chr6	50786439	50815326
PKHD1	31.440733856993	2.05621552441706e-08	0.000475170845537538	chr6	51480145	51952423
MIR133B	32.9595825199769	9.40948148344284e-09	0.000217443707600881	chr6	52013721	52013839
MIR206	32.9595825199769	9.40948148344284e-09	0.000217443707600881	chr6	52009147	52009232
IL17A	32.9595825199769	9.40948148344284e-09	0.000217443707600881	chr6	52051185	52055436
IL17F	32.9595825199769	9.40948148344284e-09	0.000217443707600881	chr6	52101484	52109298
MCM3	32.9595825199769	9.40948148344284e-09	0.000217443707600881	chr6	52128812	52149679
PAQR8	33.1528759580232	8.51902798473549e-09	0.000196866217699252	chr6	52226926	52272575
EFHC1	31.7841057099873	1.72296968290621e-08	0.000398161064022796	chr6	52284994	52387892
TRAM2	33.3683619117494	7.62544379367646e-09	0.000176216380628069	chr6	52362200	52441862
LOC730101	33.3683619117494	7.62544379367646e-09	0.000176216380628069	chr6	52529199	52533951
TMEM14A	31.7841057099873	1.72296968290621e-08	0.000398161064022796	chr6	52535884	52551385
GSTA7P	31.7841057099873	1.72296968290621e-08	0.000398161064022796	chr6	52604261	52609957
GSTA2	31.7841057099873	1.72296968290621e-08	0.000398161064022796	chr6	52614885	52628361
GSTA1	31.7841057099873	1.72296968290621e-08	0.000398161064022796	chr6	52656178	52668664
GSTA5	31.7841057099873	1.72296968290621e-08	0.000398161064022796	chr6	52696541	52710893
GSTA3	34.5372799850811	4.18165239594802e-09	9.66338052179628e-05	chr6	52761439	52774496
GSTA4	34.5372799850811	4.18165239594802e-09	9.66338052179628e-05	chr6	52842746	52860178
ICK	34.5372799850811	4.18165239594802e-09	9.66338052179628e-05	chr6	52866098	52926600
FBXO9	32.9595825199769	9.40948148344284e-09	0.000217443707600881	chr6	52929796	52965670
GCM1	32.9595825199769	9.40948148344284e-09	0.000217443707600881	chr6	52991760	53013624
ELOVL5	31.6024218332858	1.89193492468401e-08	0.000437207241745228	chr6	53132196	53213977
RPS16P5	31.6024218332858	1.89193492468401e-08	0.000437207241745228	chr6	53199258	53202415
GCLC	31.6024218332858	1.89193492468401e-08	0.000437207241745228	chr6	53362140	53409927
KLHL31	31.6024218332858	1.89193492468401e-08	0.000437207241745228	chr6	53512699	53530506
LRRC1	31.440733856993	2.05621552441706e-08	0.000475170845537538	chr6	53659534	53788919
MLIP	34.1487907459208	5.1054958149456e-09	0.000117982902787578	chr6	53883714	54131078
TINAG	34.1487907459208	5.1054958149456e-09	0.000117982902787578	chr6	54173203	54254950
FAM83B	31.2975640814998	2.21357206932588e-08	0.000511534369500518	chr6	54711569	54809897
HCRTR2	29.9784613604124	4.36872104656459e-08	0.00100956774665061	chr6	55039071	55147418
GFRAL	29.9784613604124	4.36872104656459e-08	0.00100956774665061	chr6	55192267	55267291
HMGCLL1	32.7868089909093	1.0284034557196e-08	0.000237653754582242	chr6	55299171	55444012
BMP5	34.3325230148015	4.64553344299993e-09	0.000107353632334285	chr6	55620238	55740375
COL21A1	34.3325230148015	4.64553344299993e-09	0.000107353632334285	chr6	55921388	56258892
DST	35.9369434836411	2.03807513757241e-09	4.70978783541608e-05	chr6	56322785	56819426
BEND6	34.5372799850811	4.18165239594802e-09	9.66338052179628e-05	chr6	56819773	56892142
KIAA1586	34.5372799850811	4.18165239594802e-09	9.66338052179628e-05	chr6	56911384	56920023
ZNF451	34.5372799850811	4.18165239594802e-09	9.66338052179628e-05	chr6	56954808	57035098
BAG2	34.5372799850811	4.18165239594802e-09	9.66338052179628e-05	chr6	57037104	57050012
RAB23	34.5372799850811	4.18165239594802e-09	9.66338052179628e-05	chr6	57053582	57087101
PRIM2	35.9369434836411	2.03807513757241e-09	4.70978783541608e-05	chr6	57182422	57513376
GUSBP4	37.6024325938459	8.67362431459145e-10	2.00438784285894e-05	chr6	58246159	58287724
KHDRBS2	34.9347551697413	3.40940389077042e-09	7.87879145118136e-05	chr6	62389865	62996100
LGSN	30.8174772217201	2.83473293035272e-08	0.00065507843287521	chr6	63985856	64029882
PTP4A1	30.8174772217201	2.83473293035272e-08	0.00065507843287521	chr6	64231651	64293489
PHF3	29.5446973356806	5.46419397702792e-08	0.00126272058615138	chr6	64345725	64424405
EYS	25.8264991573115	3.73524921612273e-07	0.00863178741353802	chr6	64429876	66417118
IRAK1BP1	24.0097036533761	9.58514070234537e-07	0.0221503016490499	chr6	79577261	79656157
PHIP	25.1134572785898	5.40543142424583e-07	0.0124914114782897	chr6	79644136	79788011
HMGN3	25.1134572785898	5.40543142424583e-07	0.0124914114782897	chr6	79910962	79944455
LCA5	23.1044782549059	1.53432929107173e-06	0.0354568155873766	chr6	80194708	80247147
SH3BGRL2	23.1044782549059	1.53432929107173e-06	0.0354568155873766	chr6	80341000	80413369
RNY4	23.1044782549059	1.53432929107173e-06	0.0354568155873766	chr6	80451636	80451669
ELOVL4	23.1044782549059	1.53432929107173e-06	0.0354568155873766	chr6	80624529	80657315
TTK	23.1044782549059	1.53432929107173e-06	0.0354568155873766	chr6	80714322	80752244
BCKDHB	23.1044782549059	1.53432929107173e-06	0.0354568155873766	chr6	80816344	81055987
PRSS35	23.1044782549059	1.53432929107173e-06	0.0354568155873766	chr6	84222194	84235421
SNAP91	23.1044782549059	1.53432929107173e-06	0.0354568155873766	chr6	84262605	84419127
POU3F2	22.5798657490229	2.01586198670323e-06	0.0465845546507249	chr6	99282580	99286666
FBXL4	23.6270371096945	1.16932953718952e-06	0.0270220362749126	chr6	99321601	99395849
SIM1	23.6270371096945	1.16932953718952e-06	0.0270220362749126	chr6	100836750	100912805
ASCC3	26.8757418969613	2.16965112117649e-07	0.00501384677592675	chr6	100956608	101329224
GRIK2	23.8622692979617	1.03480215904683e-06	0.0239132430934132	chr6	101846669	102517958
VGLL2	22.8862084114833	1.7188070285492e-06	0.0397199116227435	chr6	117586721	117594728
ROS1	23.9020607119662	1.01363199845703e-06	0.0234240218523435	chr6	117609530	117747018
DCBLD1	23.1871588614223	1.46975486146856e-06	0.033964565093677	chr6	117803820	117891020
GOPC	23.1871588614223	1.46975486146856e-06	0.033964565093677	chr6	117639351	117923705
NUS1	23.1871588614223	1.46975486146856e-06	0.033964565093677	chr6	117996617	118031886
SLC35F1	24.2020384998848	8.67404223458171e-07	0.0200448441998949	chr6	118228689	118638839
BRD7P3	23.1871588614223	1.46975486146856e-06	0.033964565093677	chr6	118822536	118824996
CEP85L	23.1871588614223	1.46975486146856e-06	0.033964565093677	chr6	118781935	119031238
MCM9	23.1871588614223	1.46975486146856e-06	0.033964565093677	chr6	119134612	119256327
PLN	23.1871588614223	1.46975486146856e-06	0.033964565093677	chr6	118869442	118881587
TMEM200A	22.7397645807491	1.85489479236572e-06	0.0428647637567794	chr6	130687426	130764210
EPB41L2	22.7397645807491	1.85489479236572e-06	0.0428647637567794	chr6	131160488	131384462
TNFAIP3	22.8862084114833	1.7188070285492e-06	0.0397199116227435	chr6	138188325	138204451
PERP	22.8862084114833	1.7188070285492e-06	0.0397199116227435	chr6	138409642	138428660
PBOV1	22.8862084114833	1.7188070285492e-06	0.0397199116227435	chr6	138537127	138539627
FLJ46906	23.0353517001797	1.5904970644371e-06	0.0367547966620769	chr6	139012805	139018425
CCDC28A	23.0353517001797	1.5904970644371e-06	0.0367547966620769	chr6	139094657	139114456
ECT2L	23.0353517001797	1.5904970644371e-06	0.0367547966620769	chr6	139117248	139225207
REPS1	23.0353517001797	1.5904970644371e-06	0.0367547966620769	chr6	139225620	139309398
HECA	23.0353517001797	1.5904970644371e-06	0.0367547966620769	chr6	139456249	139501946
TXLNB	23.0353517001797	1.5904970644371e-06	0.0367547966620769	chr6	139561199	139613208
CITED2	23.0353517001797	1.5904970644371e-06	0.0367547966620769	chr6	139693392	139695787
MIR4465	23.0353517001797	1.5904970644371e-06	0.0367547966620769	chr6	141004951	141005020
UTRN	23.0353517001797	1.5904970644371e-06	0.0367547966620769	chr6	144607490	145174170
PACRG	22.9879877409355	1.63016818767559e-06	0.0376715566489952	chr6	163148164	163736524
DKFZp451B082	22.9879877409355	1.63016818767559e-06	0.0376715566489952	chr6	163759374	163768065
CAHM	23.9851169214592	9.70832638266103e-07	0.0224349714376914	chr6	163834097	163834982
QKI	23.3241980886744	1.36867217540737e-06	0.0316286453014889	chr6	163835675	163999628
FAM20C	163.825541095144	1.65148007678958e-37	3.81640530945304e-33	chr7	192969	300740
LOC442497	163.825541095144	1.65148007678958e-37	3.81640530945304e-33	chr7	419391	422845
PDGFA	163.825541095144	1.65148007678958e-37	3.81640530945304e-33	chr7	536897	559481
PRKAR1B	163.825541095144	1.65148007678958e-37	3.81640530945304e-33	chr7	588834	767313
SUN1	165.747693472374	6.28029670175892e-38	1.45131376480947e-33	chr7	855194	914557
GET4	165.747693472374	6.28029670175892e-38	1.45131376480947e-33	chr7	891587	936071
ADAP1	165.747693472374	6.28029670175892e-38	1.45131376480947e-33	chr7	937537	1015235
COX19	165.747693472374	6.28029670175892e-38	1.45131376480947e-33	chr7	1004486	1015235
CYP2W1	165.747693472374	6.28029670175892e-38	1.45131376480947e-33	chr7	1022835	1029276
C7orf50	165.747693472374	6.28029670175892e-38	1.45131376480947e-33	chr7	1036623	1177893
MIR339	165.747693472374	6.28029670175892e-38	1.45131376480947e-33	chr7	1062569	1062662
GPR146	165.747693472374	6.28029670175892e-38	1.45131376480947e-33	chr7	1097141	1098897
ZFAND2A	165.747693472374	6.28029670175892e-38	1.45131376480947e-33	chr7	1192543	1199855
UNCX	165.747693472374	6.28029670175892e-38	1.45131376480947e-33	chr7	1272654	1276613
MICALL2	165.747693472374	6.28029670175892e-38	1.45131376480947e-33	chr7	1473995	1499109
INTS1	165.747693472374	6.28029670175892e-38	1.45131376480947e-33	chr7	1509913	1544018
MAFK	165.747693472374	6.28029670175892e-38	1.45131376480947e-33	chr7	1570368	1582679
TMEM184A	165.747693472374	6.28029670175892e-38	1.45131376480947e-33	chr7	1581871	1596066
PSMG3	165.747693472374	6.28029670175892e-38	1.45131376480947e-33	chr7	1606970	1609668
TFAMP1	168.040488658345	1.98224584735303e-38	4.58077192864812e-34	chr7	1654106	1656328
ELFN1	167.687569919437	2.36724983758678e-38	5.47047764967929e-34	chr7	1748798	1787590
MAD1L1	169.990509717777	7.4342859263358e-39	1.71798913471694e-34	chr7	1855428	2272583
MIR4655	167.687569919437	2.36724983758678e-38	5.47047764967929e-34	chr7	1883816	1883889
NUDT1	169.313488292816	1.04498300409525e-38	2.41485122416371e-34	chr7	2281857	2290780
SNX8	169.313488292816	1.04498300409525e-38	2.41485122416371e-34	chr7	2291405	2354099
EIF3B	169.313488292816	1.04498300409525e-38	2.41485122416371e-34	chr7	2394474	2420377
CHST12	169.313488292816	1.04498300409525e-38	2.41485122416371e-34	chr7	2443195	2474216
LFNG	169.313488292816	1.04498300409525e-38	2.41485122416371e-34	chr7	2552163	2568810
MIR4648	169.313488292816	1.04498300409525e-38	2.41485122416371e-34	chr7	2566708	2566786
BRAT1	169.313488292816	1.04498300409525e-38	2.41485122416371e-34	chr7	2577444	2595392
IQCE	169.313488292816	1.04498300409525e-38	2.41485122416371e-34	chr7	2598632	2654368
TTYH3	169.313488292816	1.04498300409525e-38	2.41485122416371e-34	chr7	2671603	2704436
AMZ1	169.313488292816	1.04498300409525e-38	2.41485122416371e-34	chr7	2719163	2755069
GNA12	169.313488292816	1.04498300409525e-38	2.41485122416371e-34	chr7	2767741	2883959
CARD11	169.313488292816	1.04498300409525e-38	2.41485122416371e-34	chr7	2945710	3083509
SDK1	169.645368334582	8.84345647933934e-39	2.04363435781053e-34	chr7	3341080	4308631
FOXK1	177.659858768031	1.57175987773519e-40	3.63217990145825e-36	chr7	4683388	4811074
MIR4656	177.659858768031	1.57175987773519e-40	3.63217990145825e-36	chr7	4828196	4828270
RADIL	177.659858768031	1.57175987773519e-40	3.63217990145825e-36	chr7	4834285	4923335
PAPOLB	177.659858768031	1.57175987773519e-40	3.63217990145825e-36	chr7	4897369	4901625
MMD2	177.659858768031	1.57175987773519e-40	3.63217990145825e-36	chr7	4931876	4998844
RNF216P1	177.659858768031	1.57175987773519e-40	3.63217990145825e-36	chr7	5013616	5037800
RBAK	177.659858768031	1.57175987773519e-40	3.63217990145825e-36	chr7	5085452	5109119
ZNF890P	177.659858768031	1.57175987773519e-40	3.63217990145825e-36	chr7	5160941	5184177
WIPI2	177.659858768031	1.57175987773519e-40	3.63217990145825e-36	chr7	5229835	5273486
SLC29A4	180.013094973485	4.81461044657115e-41	1.11260832809813e-36	chr7	5322561	5343704
TNRC18	180.013094973485	4.81461044657115e-41	1.11260832809813e-36	chr7	5346423	5465045
FBXL18	180.013094973485	4.81461044657115e-41	1.11260832809813e-36	chr7	5515428	5553399
MIR589	180.013094973485	4.81461044657115e-41	1.11260832809813e-36	chr7	5535450	5535548
ACTB	180.013094973485	4.81461044657115e-41	1.11260832809813e-36	chr7	5566779	5570232
FSCN1	180.013094973485	4.81461044657115e-41	1.11260832809813e-36	chr7	5632436	5646287
RNF216	177.659858768031	1.57175987773519e-40	3.63217990145825e-36	chr7	5659672	5821361
OCM	177.659858768031	1.57175987773519e-40	3.63217990145825e-36	chr7	5920429	5925994
CCZ1	177.659858768031	1.57175987773519e-40	3.63217990145825e-36	chr7	5938341	5965603
RSPH10B2	180.013094973485	4.81461044657115e-41	1.11260832809813e-36	chr7	6793740	6838396
RSPH10B	180.013094973485	4.81461044657115e-41	1.11260832809813e-36	chr7	5965777	6010314
PMS2	177.659858768031	1.57175987773519e-40	3.63217990145825e-36	chr7	6012870	6048737
AIMP2	181.780034763055	1.98050908812058e-41	4.57675845173785e-37	chr7	6048882	6063465
EIF2AK1	181.780034763055	1.98050908812058e-41	4.57675845173785e-37	chr7	6061878	6098860
USP42	181.780034763055	1.98050908812058e-41	4.57675845173785e-37	chr7	6144550	6201195
CYTH3	181.780034763055	1.98050908812058e-41	4.57675845173785e-37	chr7	6201412	6312242
RAC1	181.780034763055	1.98050908812058e-41	4.57675845173785e-37	chr7	6414126	6443598
DAGLB	181.780034763055	1.98050908812058e-41	4.57675845173785e-37	chr7	6448747	6523849
KDELR2	181.780034763055	1.98050908812058e-41	4.57675845173785e-37	chr7	6500712	6523849
GRID2IP	184.153172032447	6.0071724180292e-42	1.38819747408237e-37	chr7	6536409	6591067
ZDHHC4	184.153172032447	6.0071724180292e-42	1.38819747408237e-37	chr7	6617065	6628610
C7orf26	184.153172032447	6.0071724180292e-42	1.38819747408237e-37	chr7	6629915	6648355
ZNF853	184.153172032447	6.0071724180292e-42	1.38819747408237e-37	chr7	6655527	6663921
ZNF12	184.153172032447	6.0071724180292e-42	1.38819747408237e-37	chr7	6728064	6746566
PMS2CL	184.153172032447	6.0071724180292e-42	1.38819747408237e-37	chr7	6749757	6793493
CCZ1B	184.153172032447	6.0071724180292e-42	1.38819747408237e-37	chr7	6838566	6865926
LOC100131257	184.153172032447	6.0071724180292e-42	1.38819747408237e-37	chr7	7115401	7136417
C1GALT1	184.153172032447	6.0071724180292e-42	1.38819747408237e-37	chr7	7222246	7288280
COL28A1	186.541414349912	1.80842809819524e-42	4.17909649211938e-38	chr7	7398244	7575460
MIOS	186.541414349912	1.80842809819524e-42	4.17909649211938e-38	chr7	7606616	7647110
RPA3	184.153172032447	6.0071724180292e-42	1.38819747408237e-37	chr7	7676575	7758238
GLCCI1	186.252156175295	2.091444365577e-42	4.83311878441189e-38	chr7	8008374	8128709
ICA1	191.063425136083	1.86299474589512e-43	4.30519455828903e-39	chr7	8152815	8302242
NXPH1	193.201552940711	6.36108317404267e-44	1.46998271068952e-39	chr7	8473585	8792593
PER4	192.926796173742	7.3029723603985e-44	1.68764388276449e-39	chr7	9673900	9675447
NDUFA4	193.201552940711	6.36108317404267e-44	1.46998271068952e-39	chr7	10971580	10979813
PHF14	191.063425136083	1.86299474589512e-43	4.30519455828903e-39	chr7	11013499	11209250
THSD7A	188.650237819918	6.26556672855034e-43	1.4479098153007e-38	chr7	11410062	11871824
TMEM106B	190.778622312686	2.14969276616364e-43	4.96772501332756e-39	chr7	12250848	12276890
VWDE	190.778622312686	2.14969276616364e-43	4.96772501332756e-39	chr7	12370509	12443852
SCIN	190.778622312686	2.14969276616364e-43	4.96772501332756e-39	chr7	12610203	12693228
ARL4A	190.778622312686	2.14969276616364e-43	4.96772501332756e-39	chr7	12726452	12730558
ETV1	190.778622312686	2.14969276616364e-43	4.96772501332756e-39	chr7	13930856	14031050
DGKB	182.381556369333	1.46368757582817e-41	3.38243561898132e-37	chr7	14184674	14942550
AGMO	190.509143840947	2.46148222761987e-43	5.68823927980676e-39	chr7	15239943	15601640
MEOX2	190.509143840947	2.46148222761987e-43	5.68823927980676e-39	chr7	15650837	15726308
SOSTDC1	190.255091650045	2.79672804953689e-43	6.4629588496748e-39	chr7	16501106	16570205
LRRC72	190.255091650045	2.79672804953689e-43	6.4629588496748e-39	chr7	16566505	16621114
ANKMY2	190.255091650045	2.79672804953689e-43	6.4629588496748e-39	chr7	16639401	16685442
BZW2	192.424104670343	9.40196294298914e-44	2.17269961649536e-39	chr7	16685759	16746148
TSPAN13	192.424104670343	9.40196294298914e-44	2.17269961649536e-39	chr7	16793351	16824161
AGR2	192.424104670343	9.40196294298914e-44	2.17269961649536e-39	chr7	16832264	16844738
AGR3	192.424104670343	9.40196294298914e-44	2.17269961649536e-39	chr7	16899030	16921613
AHR	190.01657647281	3.15291859320133e-43	7.28607957702895e-39	chr7	17338276	17385775
SNX13	194.613697039158	3.12840081290223e-44	7.22942143853576e-40	chr7	17830385	17980131
PRPS1L1	194.613697039158	3.12840081290223e-44	7.22942143853576e-40	chr7	18066400	18067486
HDAC9	194.846374176149	2.7831738024497e-44	6.43163634008101e-40	chr7	18126572	19036992
FERD3L	194.846374176149	2.7831738024497e-44	6.43163634008101e-40	chr7	19184405	19185044
MIR3146	194.846374176149	2.7831738024497e-44	6.43163634008101e-40	chr7	19744981	19745059
TMEM196	197.28344520858	8.17833275269988e-45	1.88993091582142e-40	chr7	19758938	19813216
TWIST1	194.846374176149	2.7831738024497e-44	6.43163634008101e-40	chr7	19155091	19157295
TWISTNB	194.846374176149	2.7831738024497e-44	6.43163634008101e-40	chr7	19735085	19748660
MACC1	197.28344520858	8.17833275269988e-45	1.88993091582142e-40	chr7	20174279	20257013
ITGB8	192.667610394562	8.31898041496384e-44	1.92243318409399e-39	chr7	20370325	20455382
ABCB5	194.846374176149	2.7831738024497e-44	6.43163634008101e-40	chr7	20655245	20796637
SP8	192.424104670343	9.40196294298914e-44	2.17269961649536e-39	chr7	20821894	20826508
RPL23P8	192.424104670343	9.40196294298914e-44	2.17269961649536e-39	chr7	20866917	20867439
SP4	197.045676916646	9.21626131648725e-45	2.12978582762704e-40	chr7	21467689	21554151
DNAH11	197.045676916646	9.21626131648725e-45	2.12978582762704e-40	chr7	21582833	21941186
CDCA7L	197.045676916646	9.21626131648725e-45	2.12978582762704e-40	chr7	21940517	21985542
RAPGEF5	197.045676916646	9.21626131648725e-45	2.12978582762704e-40	chr7	22157908	22396533
STEAP1B	199.492397144018	2.69527379519471e-45	6.22850821331546e-41	chr7	22459063	22539901
LOC100506178	194.613697039158	3.12840081290223e-44	7.22942143853576e-40	chr7	22602956	22613617
IL6	197.045676916646	9.21626131648725e-45	2.12978582762704e-40	chr7	22766766	22771621
TOMM7	197.045676916646	9.21626131648725e-45	2.12978582762704e-40	chr7	22852251	22862471
SNORD93	197.045676916646	9.21626131648725e-45	2.12978582762704e-40	chr7	22896232	22896305
FAM126A	197.045676916646	9.21626131648725e-45	2.12978582762704e-40	chr7	22980878	23053770
KLHL7	192.19639713117	1.05419052416039e-43	2.43612888228225e-39	chr7	23145353	23215038
GPNMB	197.045676916646	9.21626131648725e-45	2.12978582762704e-40	chr7	23286316	23314729
IGF2BP3	197.045676916646	9.21626131648725e-45	2.12978582762704e-40	chr7	23349828	23509995
RPS2P32	192.19639713117	1.05419052416039e-43	2.43612888228225e-39	chr7	23530007	23531031
TRA2A	192.19639713117	1.05419052416039e-43	2.43612888228225e-39	chr7	23544401	23571656
CCDC126	194.613697039158	3.12840081290223e-44	7.22942143853576e-40	chr7	23636998	23684327
STK31	194.613697039158	3.12840081290223e-44	7.22942143853576e-40	chr7	23749786	23944365
NPY	196.824116072262	1.03016783708003e-44	2.38061485470824e-40	chr7	24323807	24331484
MPP6	199.26576458641	3.0203685321477e-45	6.97976964094012e-41	chr7	24613085	24727498
OSBPL3	201.722092139158	8.79104897454649e-46	2.03152350752795e-41	chr7	24836164	25019760
CYCS	201.722092139158	8.79104897454649e-46	2.03152350752795e-41	chr7	25158270	25164980
C7orf31	201.722092139158	8.79104897454649e-46	2.03152350752795e-41	chr7	25174316	25219817
NPVF	201.722092139158	8.79104897454649e-46	2.03152350752795e-41	chr7	25264191	25268105
MIR148A	206.453350337879	8.159714644898e-47	1.88562845728948e-42	chr7	25989539	25989606
NFE2L3	203.972779114568	2.83742276417079e-46	6.55700026572228e-42	chr7	26191847	26226756
HNRNPA2B1	203.972779114568	2.83742276417079e-46	6.55700026572228e-42	chr7	26229556	26240413
CBX3	203.972779114568	2.83742276417079e-46	6.55700026572228e-42	chr7	26240831	26253227
SNX10	203.972779114568	2.83742276417079e-46	6.55700026572228e-42	chr7	26331515	26413949
LOC441204	203.972779114568	2.83742276417079e-46	6.55700026572228e-42	chr7	26438339	26538594
KIAA0087	203.972779114568	2.83742276417079e-46	6.55700026572228e-42	chr7	26572740	26578444
SKAP2	206.453350337879	8.159714644898e-47	1.88562845728948e-42	chr7	26706688	27034858
HOTAIRM1	206.453350337879	8.159714644898e-47	1.88562845728948e-42	chr7	27135713	27139877
HOXA1	206.453350337879	8.159714644898e-47	1.88562845728948e-42	chr7	27132614	27135625
HOXA2	206.453350337879	8.159714644898e-47	1.88562845728948e-42	chr7	27139973	27142394
HOXA3	206.453350337879	8.159714644898e-47	1.88562845728948e-42	chr7	27145809	27166639
HOXA4	206.453350337879	8.159714644898e-47	1.88562845728948e-42	chr7	27168126	27170399
HOXA5	206.453350337879	8.159714644898e-47	1.88562845728948e-42	chr7	27180671	27183287
HOXA6	206.453350337879	8.159714644898e-47	1.88562845728948e-42	chr7	27185202	27187393
HOXA7	206.453350337879	8.159714644898e-47	1.88562845728948e-42	chr7	27193338	27196296
HOXA10-HOXA9	206.453350337879	8.159714644898e-47	1.88562845728948e-42	chr7	27202057	27219880
HOXA9	206.453350337879	8.159714644898e-47	1.88562845728948e-42	chr7	27202057	27205149
HOXA10	206.453350337879	8.159714644898e-47	1.88562845728948e-42	chr7	27210210	27219880
MIR196B	206.453350337879	8.159714644898e-47	1.88562845728948e-42	chr7	27209099	27209182
HOXA11	206.453350337879	8.159714644898e-47	1.88562845728948e-42	chr7	27220776	27224842
HOTTIP	206.453350337879	8.159714644898e-47	1.88562845728948e-42	chr7	27240040	27246130
HOXA13	206.453350337879	8.159714644898e-47	1.88562845728948e-42	chr7	27236499	27239725
EVX1	206.453350337879	8.159714644898e-47	1.88562845728948e-42	chr7	27282164	27286192
HIBADH	206.453350337879	8.159714644898e-47	1.88562845728948e-42	chr7	27565059	27702620
TAX1BP1	206.244711365673	9.06145268718444e-47	2.09401110148145e-42	chr7	27778992	27869386
JAZF1	208.734740623631	2.59366224940334e-47	5.99369409214618e-43	chr7	27870193	28220437
JAZF1-AS1	208.734740623631	2.59366224940334e-47	5.99369409214618e-43	chr7	28220076	28280996
CREB5	208.734740623631	2.59366224940334e-47	5.99369409214618e-43	chr7	28338940	28865511
TRIL	206.244711365673	9.06145268718444e-47	2.09401110148145e-42	chr7	28992974	28998029
LOC100506497	206.244711365673	9.06145268718444e-47	2.09401110148145e-42	chr7	29019583	29052985
CPVL	206.244711365673	9.06145268718444e-47	2.09401110148145e-42	chr7	29035247	29234892
CHN2	206.244711365673	9.06145268718444e-47	2.09401110148145e-42	chr7	29186200	29553944
PRR15	203.769300325819	3.14284932074599e-46	7.26281049531191e-42	chr7	29603427	29606911
LOC646762	203.769300325819	3.14284932074599e-46	7.26281049531191e-42	chr7	29685538	29725437
MIR550A3	203.769300325819	3.14284932074599e-46	7.26281049531191e-42	chr7	29720350	29720444
DPY19L2P3	203.769300325819	3.14284932074599e-46	7.26281049531191e-42	chr7	29724770	29749688
WIPF3	201.308445342312	1.08219214337734e-45	2.5008378241307e-41	chr7	29846170	29956682
SCRN1	201.308445342312	1.08219214337734e-45	2.5008378241307e-41	chr7	29959719	30029905
FKBP14	201.308445342312	1.08219214337734e-45	2.5008378241307e-41	chr7	30050199	30066417
PLEKHA8	201.308445342312	1.08219214337734e-45	2.5008378241307e-41	chr7	30067977	30157961
MIR550A1	206.244711365673	9.06145268718444e-47	2.09401110148145e-42	chr7	30329410	30329506
MIR550B1	206.244711365673	9.06145268718444e-47	2.09401110148145e-42	chr7	30329410	30329506
ZNRF2	206.244711365673	9.06145268718444e-47	2.09401110148145e-42	chr7	30323923	30407308
DKFZP586I1420	206.244711365673	9.06145268718444e-47	2.09401110148145e-42	chr7	30409666	30412410
NOD1	206.244711365673	9.06145268718444e-47	2.09401110148145e-42	chr7	30464143	30518393
GGCT	206.244711365673	9.06145268718444e-47	2.09401110148145e-42	chr7	30536237	30544457
CRHR2	206.244711365673	9.06145268718444e-47	2.09401110148145e-42	chr7	30691559	30739719
INMT	206.244711365673	9.06145268718444e-47	2.09401110148145e-42	chr7	30737601	30797218
AQP1	208.734740623631	2.59366224940334e-47	5.99369409214618e-43	chr7	30893010	30965131
GHRHR	208.734740623631	2.59366224940334e-47	5.99369409214618e-43	chr7	31003636	31019146
ADCYAP1R1	208.734740623631	2.59366224940334e-47	5.99369409214618e-43	chr7	31092076	31151093
NEUROD6	208.734740623631	2.59366224940334e-47	5.99369409214618e-43	chr7	31377075	31380538
PPP1R17	208.734740623631	2.59366224940334e-47	5.99369409214618e-43	chr7	31726631	31748069
PDE1C	208.734740623631	2.59366224940334e-47	5.99369409214618e-43	chr7	31792632	32338383
LOC100130673	208.734740623631	2.59366224940334e-47	5.99369409214618e-43	chr7	32496510	32498106
LSM5	208.734740623631	2.59366224940334e-47	5.99369409214618e-43	chr7	32524945	32534870
AVL9	206.453350337879	8.159714644898e-47	1.88562845728948e-42	chr7	32535176	33079036
DPY19L1P1	206.453350337879	8.159714644898e-47	1.88562845728948e-42	chr7	32620553	32758780
ZNRF2P1	206.453350337879	8.159714644898e-47	1.88562845728948e-42	chr7	32767562	32769595
MIR550A2	206.453350337879	8.159714644898e-47	1.88562845728948e-42	chr7	32772593	32772689
MIR550B2	206.453350337879	8.159714644898e-47	1.88562845728948e-42	chr7	32772593	32772689
KBTBD2	206.453350337879	8.159714644898e-47	1.88562845728948e-42	chr7	32907778	32931468
RP9P	208.734740623631	2.59366224940334e-47	5.99369409214618e-43	chr7	32956427	32982782
FKBP9	211.239451512809	7.36981043633409e-48	1.70308949373244e-43	chr7	32997005	33046543
RP9	208.734740623631	2.59366224940334e-47	5.99369409214618e-43	chr7	33134410	33149002
BBS9	206.453350337879	8.159714644898e-47	1.88562845728948e-42	chr7	33169152	33645680
BMPER	206.453350337879	8.159714644898e-47	1.88562845728948e-42	chr7	33944523	34195484
NPSR1	203.972779114568	2.83742276417079e-46	6.55700026572228e-42	chr7	34697897	34917944
DPY19L1	203.972779114568	2.83742276417079e-46	6.55700026572228e-42	chr7	34961081	35077653
DPY19L2P1	203.972779114568	2.83742276417079e-46	6.55700026572228e-42	chr7	35120899	35225774
TBX20	203.972779114568	2.83742276417079e-46	6.55700026572228e-42	chr7	35242042	35293711
LOC401324	203.972779114568	2.83742276417079e-46	6.55700026572228e-42	chr7	35353466	35416086
HERPUD2	203.972779114568	2.83742276417079e-46	6.55700026572228e-42	chr7	35672270	35734772
EEPD1	203.972779114568	2.83742276417079e-46	6.55700026572228e-42	chr7	36192836	36341152
KIAA0895	203.972779114568	2.83742276417079e-46	6.55700026572228e-42	chr7	36363759	36429734
ANLN	203.972779114568	2.83742276417079e-46	6.55700026572228e-42	chr7	36429432	36493400
AOAH	203.972779114568	2.83742276417079e-46	6.55700026572228e-42	chr7	36552549	36764154
ELMO1	203.972779114568	2.83742276417079e-46	6.55700026572228e-42	chr7	36892511	37488895
MIR1200	203.972779114568	2.83742276417079e-46	6.55700026572228e-42	chr7	36958962	36959037
GPR141	201.506887483763	9.79493000453791e-46	2.26351037474867e-41	chr7	37779996	37780913
SFRP4	201.506887483763	9.79493000453791e-46	2.26351037474867e-41	chr7	37945535	37956525
EPDR1	201.506887483763	9.79493000453791e-46	2.26351037474867e-41	chr7	37960163	37991542
STARD3NL	201.506887483763	9.79493000453791e-46	2.26351037474867e-41	chr7	38217808	38270272
TARP	199.05561345658	3.35676207586296e-45	7.75714148111171e-41	chr7	38279181	38357589
AMPH	199.05561345658	3.35676207586296e-45	7.75714148111171e-41	chr7	38423297	38671167
VPS41	201.308445342312	1.08219214337734e-45	2.5008378241307e-41	chr7	38763543	38948800
POU6F2	201.308445342312	1.08219214337734e-45	2.5008378241307e-41	chr7	39017609	39504390
LOC646999	201.308445342312	1.08219214337734e-45	2.5008378241307e-41	chr7	39649086	39651687
RALA	201.308445342312	1.08219214337734e-45	2.5008378241307e-41	chr7	39663152	39747723
LINC00265	201.308445342312	1.08219214337734e-45	2.5008378241307e-41	chr7	39773167	39834222
CDK13	194.613697039158	3.12840081290223e-44	7.22942143853576e-40	chr7	39989959	40136733
INHBA	196.618896306451	1.14207644352465e-44	2.63922445334111e-40	chr7	41728601	41742706
GLI3	199.05561345658	3.35676207586296e-45	7.75714148111171e-41	chr7	42000548	42276618
C7orf25	199.26576458641	3.0203685321477e-45	6.97976964094012e-41	chr7	42948872	42971805
PSMA2	199.26576458641	3.0203685321477e-45	6.97976964094012e-41	chr7	42956462	42971805
MRPL32	199.26576458641	3.0203685321477e-45	6.97976964094012e-41	chr7	42971939	42977453
HECW1	197.045676916646	9.21626131648725e-45	2.12978582762704e-40	chr7	43152198	43602938
MIR3943	199.26576458641	3.0203685321477e-45	6.97976964094012e-41	chr7	43190494	43190593
STK17A	194.613697039158	3.12840081290223e-44	7.22942143853576e-40	chr7	43622692	43666978
BLVRA	187.40560212525	1.17125663118857e-42	2.70665694901367e-38	chr7	43798272	43846941
MRPS24	187.40560212525	1.17125663118857e-42	2.70665694901367e-38	chr7	43906157	43909145
URGCP-MRPS24	187.40560212525	1.17125663118857e-42	2.70665694901367e-38	chr7	43906157	43946231
URGCP	185.031992691938	3.86201284563783e-42	8.92472548498446e-38	chr7	43915501	43965996
UBE2D4	187.40560212525	1.17125663118857e-42	2.70665694901367e-38	chr7	43966035	43995735
POLR2J4	187.40560212525	1.17125663118857e-42	2.70665694901367e-38	chr7	43980494	44058748
SPDYE1	187.40560212525	1.17125663118857e-42	2.70665694901367e-38	chr7	44040489	44049723
DBNL	192.19639713117	1.05419052416039e-43	2.43612888228225e-39	chr7	44084239	44101315
PGAM2	192.19639713117	1.05419052416039e-43	2.43612888228225e-39	chr7	44102326	44105186
POLM	194.613697039158	3.12840081290223e-44	7.22942143853576e-40	chr7	44111847	44122129
AEBP1	194.613697039158	3.12840081290223e-44	7.22942143853576e-40	chr7	44143960	44154164
MIR4649	194.613697039158	3.12840081290223e-44	7.22942143853576e-40	chr7	44150448	44150511
POLD2	194.613697039158	3.12840081290223e-44	7.22942143853576e-40	chr7	44154279	44163169
GCK	194.613697039158	3.12840081290223e-44	7.22942143853576e-40	chr7	44183870	44229022
MYL7	194.613697039158	3.12840081290223e-44	7.22942143853576e-40	chr7	44178463	44180916
YKT6	194.613697039158	3.12840081290223e-44	7.22942143853576e-40	chr7	44240578	44253893
CAMK2B	194.613697039158	3.12840081290223e-44	7.22942143853576e-40	chr7	44256749	44365230
NUDCD3	192.19639713117	1.05419052416039e-43	2.43612888228225e-39	chr7	44421965	44530385
NPC1L1	192.19639713117	1.05419052416039e-43	2.43612888228225e-39	chr7	44552135	44580914
DDX56	192.19639713117	1.05419052416039e-43	2.43612888228225e-39	chr7	44605016	44614137
TMED4	197.045676916646	9.21626131648725e-45	2.12978582762704e-40	chr7	44618762	44621827
OGDH	199.492397144018	2.69527379519471e-45	6.22850821331546e-41	chr7	44646121	44748669
ZMIZ2	197.045676916646	9.21626131648725e-45	2.12978582762704e-40	chr7	44788180	44809479
PPIA	192.19639713117	1.05419052416039e-43	2.43612888228225e-39	chr7	44836241	44842716
PURB	187.40560212525	1.17125663118857e-42	2.70665694901367e-38	chr7	44915892	44924960
MYO1G	187.40560212525	1.17125663118857e-42	2.70665694901367e-38	chr7	45002260	45018704
SNHG15	187.40560212525	1.17125663118857e-42	2.70665694901367e-38	chr7	45022627	45026259
SNORA9	187.40560212525	1.17125663118857e-42	2.70665694901367e-38	chr7	45024977	45025109
CCM2	192.19639713117	1.05419052416039e-43	2.43612888228225e-39	chr7	45039345	45116069
NACAD	194.613697039158	3.12840081290223e-44	7.22942143853576e-40	chr7	45120036	45128493
SNORA5B	194.613697039158	3.12840081290223e-44	7.22942143853576e-40	chr7	45145567	45145698
SNORA5C	194.613697039158	3.12840081290223e-44	7.22942143853576e-40	chr7	45143948	45144641
TBRG4	194.613697039158	3.12840081290223e-44	7.22942143853576e-40	chr7	45139699	45151346
RAMP3	199.492397144018	2.69527379519471e-45	6.22850821331546e-41	chr7	45197367	45223850
ADCY1	204.193160553651	2.54001675718876e-46	5.86972472418751e-42	chr7	45613739	45762714
IGFBP1	196.824116072262	1.03016783708003e-44	2.38061485470824e-40	chr7	45927959	45933267
IGFBP3	196.824116072262	1.03016783708003e-44	2.38061485470824e-40	chr7	45951844	45960871
TNS3	201.722092139158	8.79104897454649e-46	2.03152350752795e-41	chr7	47314752	47621742
C7orf65	196.824116072262	1.03016783708003e-44	2.38061485470824e-40	chr7	47694842	47701246
LINC00525	196.824116072262	1.03016783708003e-44	2.38061485470824e-40	chr7	47801074	47806370
PKD1L1	196.824116072262	1.03016783708003e-44	2.38061485470824e-40	chr7	47814250	47988071
C7orf69	196.824116072262	1.03016783708003e-44	2.38061485470824e-40	chr7	47834889	47872414
HUS1	194.397086046903	3.48817504332985e-44	8.06082370763095e-40	chr7	48002885	48019222
SUN3	194.397086046903	3.48817504332985e-44	8.06082370763095e-40	chr7	48026746	48068716
C7orf57	194.397086046903	3.48817504332985e-44	8.06082370763095e-40	chr7	48075108	48100894
UPP1	194.397086046903	3.48817504332985e-44	8.06082370763095e-40	chr7	48128355	48148330
ABCA13	199.26576458641	3.0203685321477e-45	6.97976964094012e-41	chr7	48211057	48687091
CDC14C	187.203120513207	1.29673934038546e-42	2.99663494169676e-38	chr7	48964157	48967049
VWC2	187.203120513207	1.29673934038546e-42	2.99663494169676e-38	chr7	49813257	49952138
ZPBP	182.88185697991	1.13820628468768e-41	2.63028090328476e-37	chr7	49977024	50132860
IKZF1	178.413379798077	1.07609887555505e-40	2.48675689152017e-36	chr7	50344378	50472798
FIGNL1	185.245509606239	3.46897610612185e-42	8.01645688363698e-38	chr7	50511832	50518088
DDC	183.10611666021	1.01685803771935e-41	2.34985723936565e-37	chr7	50526134	50633154
GRB10	183.10611666021	1.01685803771935e-41	2.34985723936565e-37	chr7	50657760	50861159
COBL	180.752460575251	3.31993437751423e-41	7.67203635299763e-37	chr7	51083909	51384515
POM121L12	187.623730660486	1.04962962335695e-42	2.42558909661558e-38	chr7	53103349	53104618
VSTM2A	217.037510286022	4.00495509588252e-49	9.25505073107491e-45	chr7	54610019	54636948
SEC61G	235.331091940327	4.09993362609468e-53	9.4745366165422e-49	chr7	54819940	54826939
EGFR	256.816647498972	8.48061067646779e-58	1.95978432122494e-53	chr7	55086725	55275031
LANCL2	243.074037839034	8.403214468544e-55	1.94189883153583e-50	chr7	55433141	55501435
VOPP1	238.007038926785	1.06971330825476e-53	2.47200048404592e-49	chr7	55538306	55640200
ZNF713	222.482414286888	2.59967596098662e-50	6.00759117824398e-46	chr7	55955149	56008433
MRPS17	219.893730713675	9.54033570796053e-50	2.2046761787526e-45	chr7	56019611	56023033
PSPH	219.893730713675	9.54033570796053e-50	2.2046761787526e-45	chr7	56078744	56184090
CCT6A	211.949306757095	5.15930797775184e-48	1.19226448057867e-43	chr7	56119378	56131682
SNORA15	214.2261238769	1.64394758396561e-48	3.79899847178613e-44	chr7	56128163	56128295
SUMF2	214.2261238769	1.64394758396561e-48	3.79899847178613e-44	chr7	56131917	56148365
PHKG1	211.695448304611	5.86103014073224e-48	1.35442545522181e-43	chr7	56147976	56160689
CHCHD2	209.17977362834	2.07404215876982e-47	4.79290402470118e-43	chr7	56169266	56174187
LOC650226	199.26576458641	3.0203685321477e-45	6.97976964094012e-41	chr7	56491397	56516068
DKFZp434L192	199.26576458641	3.0203685321477e-45	6.97976964094012e-41	chr7	56563916	56564977
LOC100130849	213.983780392217	1.85675981484012e-48	4.29078625611403e-44	chr7	56943078	56949839
ZNF479	213.983780392217	1.85675981484012e-48	4.29078625611403e-44	chr7	57187326	57207571
GUSBP10	213.983780392217	1.85675981484012e-48	4.29078625611403e-44	chr7	57233377	57247863
MIR3147	213.983780392217	1.85675981484012e-48	4.29078625611403e-44	chr7	57472731	57472796
ZNF716	213.983780392217	1.85675981484012e-48	4.29078625611403e-44	chr7	57509883	57533265
ZNF727	222.186793843606	3.01577241574665e-50	6.96914847554893e-46	chr7	63505821	63538927
ZNF735	222.186793843606	3.01577241574665e-50	6.96914847554893e-46	chr7	63667581	63680668
ZNF679	222.186793843606	3.01577241574665e-50	6.96914847554893e-46	chr7	63688852	63727309
ZNF736	222.186793843606	3.01577241574665e-50	6.96914847554893e-46	chr7	63773186	63810017
ZNF680	219.604481236063	1.10320612332896e-49	2.54939903040089e-45	chr7	63980255	64023505
LOC641746	219.604481236063	1.10320612332896e-49	2.54939903040089e-45	chr7	64042988	64044129
ZNF107	221.908844363417	3.46755970525836e-50	8.01318372288154e-46	chr7	64126511	64171401
ZNF138	221.908844363417	3.46755970525836e-50	8.01318372288154e-46	chr7	64254766	64314178
ZNF273	221.908844363417	3.46755970525836e-50	8.01318372288154e-46	chr7	64342871	64391955
ZNF117	221.908844363417	3.46755970525836e-50	8.01318372288154e-46	chr7	64434830	64451414
ERV3-1	221.908844363417	3.46755970525836e-50	8.01318372288154e-46	chr7	64450733	64467124
CCT6P3	224.784521381455	8.18101551428881e-51	1.890550875197e-46	chr7	64498732	64535091
LOC441242	224.784521381455	8.18101551428881e-51	1.890550875197e-46	chr7	65111924	65235797
ZNF92	224.784521381455	8.18101551428881e-51	1.890550875197e-46	chr7	64838768	64865998
CCT6P1	222.186793843606	3.01577241574665e-50	6.96914847554893e-46	chr7	65216092	65228662
SNORA22	222.186793843606	3.01577241574665e-50	6.96914847554893e-46	chr7	65220513	65220646
VKORC1L1	222.186793843606	3.01577241574665e-50	6.96914847554893e-46	chr7	65338257	65419800
GUSB	219.604481236063	1.10320612332896e-49	2.54939903040089e-45	chr7	65425673	65447301
ASL	219.604481236063	1.10320612332896e-49	2.54939903040089e-45	chr7	65540776	65558329
CRCP	219.604481236063	1.10320612332896e-49	2.54939903040089e-45	chr7	65579805	65619553
TPST1	222.186793843606	3.01577241574665e-50	6.96914847554893e-46	chr7	65670259	65825438
LINC00174	219.604481236063	1.10320612332896e-49	2.54939903040089e-45	chr7	65841031	65865395
KCTD7	219.604481236063	1.10320612332896e-49	2.54939903040089e-45	chr7	66093868	66108216
RABGEF1	222.186793843606	3.01577241574665e-50	6.96914847554893e-46	chr7	66093868	66276448
SBDS	219.604481236063	1.10320612332896e-49	2.54939903040089e-45	chr7	66452690	66460588
TYW1	219.604481236063	1.10320612332896e-49	2.54939903040089e-45	chr7	66461792	66704507
MIR4650-1	220.524373775015	6.95032167738963e-50	1.60614983642797e-45	chr7	72162874	72162949
MIR4650-2	220.524373775015	6.95032167738963e-50	1.60614983642797e-45	chr7	66579309	66579384
PMS2P4	219.604481236063	1.10320612332896e-49	2.54939903040089e-45	chr7	66657747	66767429
STAG3L4	217.320522221049	3.47425721029893e-49	8.0286609872798e-45	chr7	66767625	66786513
AUTS2	210.273528240228	1.19726387224513e-47	2.76675708237127e-43	chr7	69063905	70257885
MIR3914-1	207.457030240118	4.92816770709738e-47	1.13885027543313e-42	chr7	70772658	70772756
MIR3914-2	207.457030240118	4.92816770709738e-47	1.13885027543313e-42	chr7	70772660	70772754
CALN1	212.812883138184	3.34343891393179e-48	7.72635298620497e-44	chr7	71244476	71912136
TYW1B	212.812883138184	3.34343891393179e-48	7.72635298620497e-44	chr7	72023729	72298813
SBDSP1	212.812883138184	3.34343891393179e-48	7.72635298620497e-44	chr7	72299952	72307978
SPDYE7P	212.812883138184	3.34343891393179e-48	7.72635298620497e-44	chr7	72333318	72339655
POM121	210.588746008949	1.02192482947788e-47	2.36156608844043e-43	chr7	72349936	72421979
NSUN5P2	210.588746008949	1.02192482947788e-47	2.36156608844043e-43	chr7	72418832	72439870
LOC541473	210.588746008949	1.02192482947788e-47	2.36156608844043e-43	chr7	72440192	72443668
STAG3L3	210.588746008949	1.02192482947788e-47	2.36156608844043e-43	chr7	72438647	72476448
GTF2IP1	204.393303742053	2.2970229692897e-46	5.30819037973157e-42	chr7	74601106	74867341
NCF1B	210.588746008949	1.02192482947788e-47	2.36156608844043e-43	chr7	72634674	72649979
GTF2IRD2P1	210.588746008949	1.02192482947788e-47	2.36156608844043e-43	chr7	72656902	72685658
NSUN5	210.588746008949	1.02192482947788e-47	2.36156608844043e-43	chr7	72716514	72722864
TRIM50	210.588746008949	1.02192482947788e-47	2.36156608844043e-43	chr7	72726535	72742085
FKBP6	210.588746008949	1.02192482947788e-47	2.36156608844043e-43	chr7	72440192	72772641
FZD9	210.588746008949	1.02192482947788e-47	2.36156608844043e-43	chr7	72848109	72850450
BAZ1B	210.588746008949	1.02192482947788e-47	2.36156608844043e-43	chr7	72854728	72936615
BCL7B	208.384098718646	3.0932569943727e-47	7.14820758829587e-43	chr7	72950683	72972065
TBL2	208.384098718646	3.0932569943727e-47	7.14820758829587e-43	chr7	72983277	72993013
MLXIPL	208.384098718646	3.0932569943727e-47	7.14820758829587e-43	chr7	73007524	73038870
VPS37D	210.920487456285	8.6505471293543e-48	1.99905493612249e-43	chr7	73082174	73086440
DNAJC30	210.920487456285	8.6505471293543e-48	1.99905493612249e-43	chr7	73095248	73097781
STX1A	210.920487456285	8.6505471293543e-48	1.99905493612249e-43	chr7	73113535	73134017
MIR4284	210.920487456285	8.6505471293543e-48	1.99905493612249e-43	chr7	73125647	73125727
ABHD11-AS1	210.920487456285	8.6505471293543e-48	1.99905493612249e-43	chr7	73149399	73150330
ABHD11	210.920487456285	8.6505471293543e-48	1.99905493612249e-43	chr7	73150425	73153190
CLDN3	210.920487456285	8.6505471293543e-48	1.99905493612249e-43	chr7	73183327	73184600
CLDN4	210.920487456285	8.6505471293543e-48	1.99905493612249e-43	chr7	73245193	73247015
ELN	210.920487456285	8.6505471293543e-48	1.99905493612249e-43	chr7	73442427	73484236
LIMK1	210.920487456285	8.6505471293543e-48	1.99905493612249e-43	chr7	73498107	73536855
EIF4H	210.920487456285	8.6505471293543e-48	1.99905493612249e-43	chr7	73588706	73611429
MIR590	210.920487456285	8.6505471293543e-48	1.99905493612249e-43	chr7	73605528	73605624
LAT2	210.920487456285	8.6505471293543e-48	1.99905493612249e-43	chr7	73624087	73644164
RFC2	210.920487456285	8.6505471293543e-48	1.99905493612249e-43	chr7	73645832	73668738
CLIP2	210.920487456285	8.6505471293543e-48	1.99905493612249e-43	chr7	73703805	73820273
GTF2IRD1	215.367760050474	9.26490978406876e-49	2.14102800200045e-44	chr7	73868120	74016920
GTF2I	210.920487456285	8.6505471293543e-48	1.99905493612249e-43	chr7	74072030	74175022
NCF1	208.384098718646	3.0932569943727e-47	7.14820758829587e-43	chr7	74188309	74203659
[truncated: 4,206 more rows]
